# Supplementary material for: Molecular characterization of circulating Salmonella Typhi strains in an urban informal settlement in Kenya
Source: PLoS Negl Trop Dis. 2022 Aug 25;16(8):e0010704. doi: 10.1371/journal.pntd.0010704 (PMC9451065; doi:10.1371/journal.pntd.0010704)
Supplement: S1 Table — (XLSX) [file pntd.0010704.s002.xlsx]

## Sheet: Sheet1
Key	NCBI Biosample	Run ID	Date of Isolation	General Quality	Genotype	Resistance Determinants	MDR	FQ-R	Plasmids
2018117860	SAMN20456389	SRR15369288	2019-03-18	36.34Q, 33.37Q (R1,R2); 66.37x	4.3.1.2.EA3	aph(3'')-Ib,aph(6)-Id,blaTEM-1B,catA1,dfrA7,gyrA(S83Y),sul1	Y	Y	None
2018118666	SAMN20456390	SRR15369303	2019-04-01	36.36Q, 34.52Q (R1,R2); 64.95x	4.3.1.2.EA3	aph(3'')-Ib,aph(6)-Id,blaTEM-1B,catA1,dfrA7	N	N	None
2018118765	SAMN20456391	SRR15369300	2019-03-22	36.43Q, 30.73Q (R1,R2); 106.63x	4.3.1.2.EA3	aph(3'')-Ib,aph(6)-Id,blaTEM-1B,catA1,dfrA7,gyrA(S83Y),sul1,sul2	Y	Y	None
2018118839	SAMN20456392	SRR15369302	2019-03-18	36.43Q, 34.46Q (R1,R2); 76.16x	4.3.1.1.EA1	aph(3'')-Ib,aph(6)-Id,blaTEM-1B,catA1,dfrA7,gyrB(E466D)	N	Y	None
2018118847	SAMN20456393	SRR15369301	2019-03-18	36.19Q, 31.11Q (R1,R2); 70.7x	4.3.1.1.EA1	gyrB(S464F)	N	Y	None
2019117279	SAMN20456395	SRR15369306	2019-05-20	36.26Q, 33.62Q (R1,R2); 53.25x	4.3.1.1.EA1	aph(3'')-Ib,aph(6)-Id,blaTEM-1B,catA1,dfrA7,gyrB(E466D),sul1,sul2	Y	Y	None
2019117286	SAMN20456396	SRR15369299	2018-05-17	36.69Q, 32.53Q (R1,R2); 56.5x	4.3.1.2.EA3	aph(3'')-Ib,aph(6)-Id,blaTEM-1B,catA1,dfrA7,gyrA(S83Y),sul1,sul2	Y	Y	IncQ1
2019117303	SAMN20456397	SRR15369308	2019-05-16	36.52Q, 33.76Q (R1,R2); 85.52x	4.3.1.1.EA1	aph(3'')-Ib,aph(6)-Id,blaTEM-1B,catA1,dfrA7	N	N	None
2019117418	SAMN20456398	SRR15369307	2019-05-02	36.32Q, 34.99Q (R1,R2); 79.23x	4.3.1.2.EA3	aph(3'')-Ib,aph(6)-Id,blaTEM-1B,catA1,dfrA7,gyrA(S83Y)	N	Y	None
2006773028-21	SAMN20456356	SRR15279128	2007-02-07	35.36Q, 30.77Q (R1,R2); 139.51x	4.3.1.2.EA2	aph(3'')-Ib,aph(6)-Id,blaTEM-1B,catA1,dfrA7,gyrB(S464F),sul1,sul2,tet(B)	Y	Y	IncHI1B(R27),IncHI1A,IncQ1
2007751265-20	SAMN20456357	SRR15323725	2007-08-29	35.20Q, 31.21Q (R1,R2); 156.6x	4.3.1.1.EA1	None	N	N	None
2007751309-24	SAMN20456358	SRR15323812	2007-05-09	34.89Q, 29.80Q (R1,R2); 135.69x	4.3.1.1.EA1	None	N	N	None
2007752721-25	SAMN20456359	SRR15323811	2008-04-22	34.80Q, 29.63Q (R1,R2); 118.6x	4.3.1.1.EA1	None	N	N	None
2007752826-22	SAMN20456360	SRR15323723	2008-02-05	34.45Q, 29.27Q (R1,R2); 122.76x	4.3.1.1.EA1	aph(3'')-Ib,aph(6)-Id,blaTEM-1B,catA1,dfrA7,sul1,sul2,tet(B)	Y	N	IncHI1A,IncHI1B(R27),IncQ1
2008760320-14	SAMN20456361	SRR15323732	2008-09-12	35.32Q, 30.28Q (R1,R2); 154.33x	4.3.1.1.EA1	aph(3'')-Ib,aph(6)-Id,blaTEM-1B,catA1,dfrA7,sul1,sul2,tet(B)	Y	N	IncHI1B(R27),IncHI1A,IncQ1
2009740325-16	SAMN20456362	SRR15323719	2009-02-27	35.29Q, 31.15Q (R1,R2); 151.85x	4.3.1.1.EA1	aph(3'')-Ib,aph(6)-Id,blaTEM-1B,catA1,dfrA7,sul1,sul2,tet(B)	Y	N	IncHI1A,IncHI1B(R27),IncQ1
2009743639-19	SAMN20456363	SRR15323731	2009-10-03	35.11Q, 30.96Q (R1,R2); 154.22x	3.3.1	None	N	N	None
2009743725-28	SAMN20456364	SRR15323809	2009-03-13	34.81Q, 30.71Q (R1,R2); 82.42x	4.3.1.1.EA1	None	N	N	None
2009745367-17	SAMN20456365	SRR15279127	2009-04-03	35.38Q, 31.40Q (R1,R2); 208.77x	4.3.1.1.EA1	aph(3'')-Ib,aph(6)-Id,blaTEM-1B,catA1,dfrA7,sul1,sul2,tet(B)	Y	N	IncHI1A,IncHI1B(R27),IncQ1
2009745395-27	SAMN20456366	SRR15323810	2009-09-03	34.79Q, 29.65Q (R1,R2); 150.36x	4.3.1.1.EA1	aph(3'')-Ib,aph(6)-Id,blaTEM-1B,catA1,dfrA7,sul1,sul2,tet(B)	Y	N	IncHI1B(R27),IncHI1A,IncQ1
2009790236-23	SAMN20456367	SRR15323813	2010-03-31	34.62Q, 28.72Q (R1,R2); 124.0x	4.3.1.1.EA1	aph(3'')-Ib,aph(6)-Id,blaTEM-1B,catA1,dfrA7,sul1,sul2,tet(B)	Y	N	IncHI1B(R27),IncHI1A,IncQ1
2009792206-18	SAMN20456368	SRR15323734	2010-04-22	35.16Q, 31.10Q (R1,R2); 135.29x	4.3.1.1.EA1	aph(3'')-Ib,aph(6)-Id,blaTEM-1B,catA1,dfrA7,sul1,sul2,tet(B)	Y	N	IncHI1A,IncHI1B(R27),IncQ1
2010751545-12	SAMN20456369	SRR15323717	2011-02-04	35.66Q, 31.40Q (R1,R2); 140.63x	4.3.1.1.EA1	aph(3'')-Ib,aph(6)-Id,blaTEM-1B,catA1,dfrA7,sul1,sul2,tet(B)	Y	N	IncHI1A,IncHI1B(R27),IncQ1
2010759211-6	SAMN20456370	SRR15323728	2011-05-16	35.64Q, 31.67Q (R1,R2); 148.99x	4.3.1.1.EA1	aph(3'')-Ib,aph(6)-Id,blaTEM-1B,catA1,dfrA7,sul1,sul2,tet(B)	Y	N	IncHI1A,IncHI1B(R27),IncQ1
2010814559-9	SAMN20456371	SRR15323733	2010-11-10	35.29Q, 30.98Q (R1,R2); 147.94x	4.3.1.1.EA1	aph(3'')-Ib,aph(6)-Id,blaTEM-1B,catA1,dfrA7,gyrA(S83F),sul1,sul2,tet(B)	Y	Y	IncHI1A,IncHI1B(R27),IncQ1
2010815066-4	SAMN20456372	SRR15323721	2011-10-19	35.68Q, 31.73Q (R1,R2); 89.21x	4.3.1.1.EA1	aph(3'')-Ib,aph(6)-Id,blaTEM-1B,catA1,dfrA7,sul1,sul2,tet(B)	Y	N	IncHI1B(R27),IncHI1A,IncQ1
2010816327-8	SAMN20456373	SRR15323729	2010-10-07	35.47Q, 31.06Q (R1,R2); 161.65x	4.3.1.1.EA1	None	N	N	None
2010820460-10	SAMN20456374	SRR15323724	2010-09-21	35.56Q, 30.68Q (R1,R2); 148.93x	4.3.1.1.EA1	aph(3'')-Ib,aph(6)-Id,blaTEM-1B,catA1,dfrA7,sul1,sul2,tet(B)	Y	N	IncHI1B(R27),IncHI1A,IncQ1
2011736351-2	SAMN20456375	SRR15323722	2012-04-19	35.57Q, 31.65Q (R1,R2); 169.28x	4.3.1.1.EA1	aph(3'')-Ib,aph(6)-Id,blaTEM-1B,catA1,dfrA7,sul1,sul2,tet(B)	Y	N	IncHI1A,IncHI1B(R27),IncQ1
2011740612-7	SAMN20456376	SRR15323727	2012-02-01	35.31Q, 30.56Q (R1,R2); 152.65x	4.3.1.1.EA1	aph(3'')-Ib,aph(6)-Id,blaTEM-1B,catA1,dfrA7,sul1,sul2,tet(B)	Y	N	IncHI1B(R27),IncHI1A,IncQ1
2011745646-31	SAMN20456377	SRR15369290	2013-01-10	34.88Q, 30.47Q (R1,R2); 98.19x	4.3.1.1.EA1	aph(3'')-Ib,aph(6)-Id,blaTEM-1B,catA1,dfrA7,sul1,sul2,tet(B)	Y	N	IncHI1A,IncHI1B(R27),IncQ1
2011752322-29	SAMN20456378	SRR15282887	2012-09-13	34.91Q, 30.25Q (R1,R2); 86.74x	4.3.1.1.EA1	aph(3'')-Ib,aph(6)-Id,blaTEM-1B,catA1,dfrA7,sul1,sul2,tet(B)	Y	N	IncHI1A,IncHI1B(R27),IncQ1
2012113059-33	SAMN20456379	SRR15369298	2012-11-22	34.86Q, 30.57Q (R1,R2); 105.8x	4.3.1.1.EA1	aph(3'')-Ib,aph(6)-Id,blaTEM-1B,catA1,dfrA7,sul1,sul2	Y	N	IncHI1A,IncHI1B(R27),IncQ1
2012119497-32	SAMN20456380	SRR15369286	2013-05-13	34.86Q, 30.60Q (R1,R2); 111.72x	4.3.1.1.EA1	aph(3'')-Ib,aph(6)-Id,blaTEM-1B,catA1,dfrA7,sul1,sul2,tet(B)	Y	N	IncHI1A,IncHI1B(R27),IncQ1
2013115453-30	SAMN20456381	SRR15403520	2013-09-25	35.02Q, 30.89Q (R1,R2); 97.79x	4.3.1.2.EA2	aph(3'')-Ib,aph(6)-Id,blaTEM-1B,catA1,dfrA7,gyrB(S464F),sul1,sul2,tet(B)	Y	Y	IncHI1A,IncHI1B(R27),IncQ1
2013117808-34	SAMN20456382	SRR15369291	2013-10-25	34.32Q, 29.37Q (R1,R2); 119.1x	4.3.1.2.EA2	aph(3'')-Ib,aph(6)-Id,blaTEM-1B,catA1,dfrA7,gyrB(S464F),sul1,sul2,tet(B)	Y	Y	IncHI1B(R27),IncHI1A,IncQ1
2013118144-35	SAMN20456383	SRR15369287	2013-11-13	34.72Q, 28.86Q (R1,R2); 122.93x	4.3.1.1.EA1	None	N	N	None
2014103708-39	SAMN20456384	SRR15369285	2014-03-28	34.65Q, 29.27Q (R1,R2); 173.25x	4.3.1.1.EA1	aph(3'')-Ib,aph(6)-Id,blaTEM-1B,catA1,dfrA7,gyrA(D87N),sul1,sul2,tet(B)	Y	Y	IncHI1A,IncHI1B(R27),IncQ1
2014110106-40	SAMN20456385	SRR15369305	2014-06-14	33.91Q, 29.52Q (R1,R2); 88.87x	4.3.1.1.EA1	aph(3'')-Ib,aph(6)-Id,blaTEM-1B,catA1,dfrA7,sul1,sul2	Y	N	IncQ1
2014111378-36	SAMN20456386	SRR15369295	2014-07-08	35.00Q, 30.03Q (R1,R2); 157.73x	4.3.1.1.EA1	aph(3'')-Ib,aph(6)-Id,blaTEM-1B,catA1,dfrA7,sul1,sul2	Y	N	IncQ1
2014124748-38	SAMN20456387	SRR15369296	2014-10-27	34.52Q, 29.17Q (R1,R2); 134.87x	4.3.1.1.EA1	aph(3'')-Ib,aph(6)-Id,blaTEM-1B,catA1,dfrA7,sul1,sul2	Y	N	IncQ1
2014124753-37	SAMN20456388	SRR15369294	2014-10-27	34.81Q, 29.53Q (R1,R2); 139.46x	4.3.1.1.EA1	aph(3'')-Ib,aph(6)-Id,blaTEM-1B,catA1,dfrA7,sul1,sul2	Y	N	IncQ1
26009_2#100	SAMEA5759622	ERR3439657	2012-06-13	39.14Q, 37.67Q (R1,R2); 69.0x	4.3.1.1.EA1	aph(3'')-Ib,aph(6)-Id,blaTEM-1B,catA1,dfrA7,sul1,sul2,tet(B)	Y	N	IncHI1A,IncHI1B(R27),IncQ1
26009_2#101	SAMEA5759623	ERR3439658	2012-05-09	39.16Q, 37.85Q (R1,R2); 80.16x	4.3.1.1.EA1	aph(3'')-Ib,aph(6)-Id,blaTEM-1B,catA1,dfrA7,sul1,sul2,tet(B)	Y	N	IncHI1A,IncHI1B(R27),IncQ1
26009_2#102	SAMEA5759624	ERR3439659	2012-06-22	39.14Q, 37.70Q (R1,R2); 70.04x	4.3.1.1.EA1	aph(3'')-Ib,aph(6)-Id,blaTEM-1B,catA1,dfrA7,sul1,sul2,tet(B)	Y	N	IncHI1B(R27),IncHI1A,IncQ1
26009_2#103	SAMEA5759625	ERR3439660	2012-03-26	39.14Q, 37.93Q (R1,R2); 75.86x	4.3.1.1.EA1	aph(3'')-Ib,aph(6)-Id,blaTEM-1B,catA1,dfrA7,sul1,sul2,tet(B)	Y	N	IncHI1A,IncHI1B(R27),IncQ1
26009_2#105	SAMEA5759641	ERR3439662	2012-01-04	39.13Q, 37.85Q (R1,R2); 56.52x	4.3.1.1.EA1	aph(3'')-Ib,aph(6)-Id,blaTEM-1B,catA1,dfrA7,sul1,sul2,tet(B)	Y	N	IncHI1B(R27),IncHI1A,IncQ1
26009_2#106	SAMEA5759642	ERR3439663	2012-04-27	39.16Q, 37.80Q (R1,R2); 62.72x	4.3.1.1.EA1	aph(3'')-Ib,aph(6)-Id,blaTEM-1B,catA1,dfrA7,sul1,sul2,tet(B)	Y	N	IncHI1B(R27),IncHI1A,IncQ1
26009_2#107	SAMEA5759643	ERR3439664	2012-07-18	39.11Q, 37.80Q (R1,R2); 65.86x	4.3.1.1.EA1	aph(3'')-Ib,aph(6)-Id,blaTEM-1B,catA1,dfrA7,gyrA(S83F),sul1,sul2,tet(B)	Y	Y	IncHI1B(R27),IncHI1A,IncQ1
26009_2#108	SAMEA5759644	ERR3439665	2012-02-13	39.15Q, 37.74Q (R1,R2); 63.5x	4.3.1.1.EA1	aph(3'')-Ib,aph(6)-Id,blaTEM-1B,catA1,dfrA7,sul1,sul2,tet(B)	Y	N	IncHI1A,IncHI1B(R27),IncQ1
26009_2#110	SAMEA5759646	ERR3439667	2012-03-09	39.11Q, 37.60Q (R1,R2); 78.0x	4.3.1.1.EA1	aph(3'')-Ib,aph(6)-Id,blaTEM-1B,catA1,dfrA7,sul1,sul2,tet(B)	Y	N	IncHI1A,IncHI1B(R27),IncQ1
26009_2#111	SAMEA5759647	ERR3439668	2012-05-09	39.16Q, 37.88Q (R1,R2); 84.48x	4.3.1.1.EA1	aph(3'')-Ib,aph(6)-Id,blaTEM-1B,catA1,dfrA7,sul1,sul2,tet(B)	Y	N	IncHI1B(R27),IncHI1A,IncQ1
26009_2#112	SAMEA5759648	ERR3439669	2012-01-03	39.17Q, 37.93Q (R1,R2); 86.42x	4.3.1.1.EA1	aph(3'')-Ib,aph(6)-Id,blaTEM-1B,catA1,dfrA7,sul1,sul2,tet(B)	Y	N	IncHI1A,IncHI1B(R27),IncQ1
26009_2#113	SAMEA5759649	ERR3439670	2012-07-19	39.18Q, 37.96Q (R1,R2); 70.6x	4.3.1.1.EA1	aph(3'')-Ib,aph(6)-Id,blaTEM-1B,catA1,dfrA7,sul1,sul2,tet(B)	Y	N	IncHI1B(R27),IncHI1A,IncQ1
26009_2#114	SAMEA5759650	ERR3439671	2012-06-12	39.17Q, 37.81Q (R1,R2); 65.58x	4.3.1.1.EA1	aph(3'')-Ib,aph(6)-Id,blaTEM-1B,catA1,dfrA7,sul1,sul2,tet(B)	Y	N	IncHI1A,IncHI1B(R27),IncQ1
26009_2#115	SAMEA5759651	ERR3439672	2012-02-22	39.17Q, 37.88Q (R1,R2); 73.48x	4.3.1.1.EA1	None	N	N	None
26009_2#116	SAMEA5759652	ERR3439673	2012-05-23	39.18Q, 37.77Q (R1,R2); 74.1x	4.3.1.1.EA1	aph(3'')-Ib,aph(6)-Id,blaTEM-1B,catA1,dfrA7,sul1,sul2,tet(B)	Y	N	IncHI1A,IncHI1B(R27),IncQ1
26009_2#119	SAMEA5759655	ERR3439676	2012-06-26	39.13Q, 37.60Q (R1,R2); 70.66x	4.3.1.1.EA1	gyrA(S83F)	N	Y	None
26009_2#120	SAMEA5759656	ERR3439677	2012-04-30	39.16Q, 37.76Q (R1,R2); 77.98x	4.3.1.1.EA1	aph(3'')-Ib,aph(6)-Id,blaTEM-1B,catA1,dfrA7,sul1,sul2,tet(B)	Y	N	IncHI1A,IncHI1B(R27),IncQ1
26009_2#121	SAMEA5759657	ERR3439678	2012-01-24	39.14Q, 37.72Q (R1,R2); 65.1x	4.3.1.1.EA1	aph(3'')-Ib,aph(6)-Id,blaTEM-1B,catA1,dfrA7,sul1,sul2,tet(B)	Y	N	IncHI1B(R27),IncHI1A,IncQ1
26009_2#122	SAMEA5759658	ERR3439679	2012-06-02	39.16Q, 37.90Q (R1,R2); 70.22x	4.3.1.1.EA1	aph(3'')-Ib,aph(6)-Id,blaTEM-1B,catA1,dfrA7,sul1,sul2,tet(B)	Y	N	IncHI1B(R27),IncHI1A,IncQ1
26009_2#123	SAMEA5759659	ERR3439680	2012-05-22	39.16Q, 37.81Q (R1,R2); 72.94x	4.3.1.1.EA1	aph(3'')-Ib,aph(6)-Id,blaTEM-1B,catA1,dfrA7,gyrA(S83F),sul1,sul2,tet(B)	Y	Y	IncHI1A,IncHI1B(R27),IncQ1
26009_2#124	SAMEA5759660	ERR3439681	2012-02-20	39.15Q, 37.77Q (R1,R2); 72.5x	4.3.1.1.EA1	aph(3'')-Ib,aph(6)-Id,blaTEM-1B,catA1,dfrA7,sul1,sul2,tet(B)	Y	N	IncHI1B(R27),IncHI1A,IncQ1
26009_2#125	SAMEA5759661	ERR3439682	2012-04-23	39.18Q, 37.91Q (R1,R2); 78.6x	4.3.1.1.EA1	aph(3'')-Ib,aph(6)-Id,blaTEM-1B,catA1,dfrA7,sul1,sul2,tet(B)	Y	N	IncHI1B(R27),IncHI1A,IncQ1
26009_2#126	SAMEA5759662	ERR3439683	2012-05-19	39.18Q, 37.96Q (R1,R2); 79.96x	4.3.1.1.EA1	aph(3'')-Ib,aph(6)-Id,blaTEM-1B,catA1,dfrA7,sul1,sul2,tet(B)	Y	N	IncHI1A,IncHI1B(R27),IncQ1
26009_2#127	SAMEA5759663	ERR3439684	2012-05-28	39.16Q, 37.83Q (R1,R2); 75.02x	4.3.1.1.EA1	aph(3'')-Ib,aph(6)-Id,blaTEM-1B,catA1,dfrA7,sul1,sul2,tet(B)	Y	N	IncHI1A,IncHI1B(R27),IncQ1
26009_2#128	SAMEA5759664	ERR3439685	2012-07-03	39.17Q, 38.00Q (R1,R2); 75.06x	4.3.1.1.EA1	aph(3'')-Ib,aph(6)-Id,blaTEM-1B,catA1,dfrA7,sul1,sul2,tet(B)	Y	N	IncHI1A,IncHI1B(R27),IncQ1
26009_2#129	SAMEA5759665	ERR3439686	2012-05-22	39.15Q, 37.86Q (R1,R2); 69.82x	4.3.1.1.EA1	aph(3'')-Ib,aph(6)-Id,blaTEM-1B,catA1,dfrA7,sul1,sul2,tet(B)	Y	N	IncHI1A,IncHI1B(R27),IncQ1
26009_2#130	SAMEA5759666	ERR3439687	2012-05-11	39.14Q, 37.76Q (R1,R2); 65.82x	4.3.1.1.EA1	aph(3'')-Ib,aph(6)-Id,blaTEM-1B,catA1,dfrA7,gyrA(S83F),sul1,sul2,tet(B)	Y	Y	IncHI1B(R27),IncHI1A,IncQ1
26009_2#131	SAMEA5759667	ERR3439688	2012-07-12	39.18Q, 38.12Q (R1,R2); 72.62x	4.3.1.1.EA1	aph(3'')-Ib,aph(6)-Id,blaTEM-1B,catA1,dfrA7,sul1,sul2,tet(B)	Y	N	IncHI1B(R27),IncHI1A,IncQ1
26009_2#133	SAMEA5759670	ERR3439690	2012-03-05	39.15Q, 37.93Q (R1,R2); 68.46x	4.3.1.1.EA1	aph(3'')-Ib,aph(6)-Id,blaTEM-1B,catA1,dfrA7,sul1,sul2,tet(B)	Y	N	IncHI1B(R27),IncHI1A,IncQ1
26009_2#134	SAMEA5759671	ERR3439691	2012-04-23	39.16Q, 37.91Q (R1,R2); 76.36x	4.3.1.1.EA1	aph(3'')-Ib,aph(6)-Id,blaTEM-1B,catA1,dfrA7,sul1,sul2,tet(B)	Y	N	IncHI1B(R27),IncHI1A,IncQ1
26009_2#135	SAMEA5759672	ERR3439692	2012-02-14	39.15Q, 37.89Q (R1,R2); 76.34x	4.3.1.1.EA1	aph(3'')-Ib,aph(6)-Id,blaTEM-1B,catA1,dfrA7,sul1,sul2,tet(B)	Y	N	IncHI1B(R27),IncHI1A,IncQ1
26009_2#136	SAMEA5759673	ERR3439693	2012-06-11	39.14Q, 37.98Q (R1,R2); 71.94x	4.3.1.1.EA1	aph(3'')-Ib,aph(6)-Id,blaTEM-1B,catA1,dfrA7,gyrA(S83F),sul1,sul2,tet(B)	Y	Y	IncHI1A,IncHI1B(R27),IncQ1
26009_2#137	SAMEA5759674	ERR3439694	2012-04-27	39.14Q, 37.88Q (R1,R2); 61.06x	4.3.1.1.EA1	aph(3'')-Ib,aph(6)-Id,blaTEM-1B,catA1,dfrA7,sul1,sul2,tet(B)	Y	N	IncHI1B(R27),IncHI1A,IncQ1
26009_2#138	SAMEA5759675	ERR3439695	2012-04-24	39.13Q, 37.75Q (R1,R2); 63.4x	4.3.1.1.EA1	aph(3'')-Ib,aph(6)-Id,blaTEM-1B,catA1,dfrA7,sul1,sul2,tet(B)	Y	N	IncHI1A,IncHI1B(R27),IncQ1
26009_2#139	SAMEA5759676	ERR3439696	2012-05-30	39.20Q, 37.92Q (R1,R2); 62.3x	4.3.1.1.EA1	aph(3'')-Ib,aph(6)-Id,blaTEM-1B,catA1,dfrA7,sul1,sul2,tet(B)	Y	N	IncHI1B(R27),IncHI1A,IncQ1
26009_2#140	SAMEA5759677	ERR3439697	2012-06-29	39.16Q, 37.97Q (R1,R2); 70.72x	4.3.1.1.EA1	aph(3'')-Ib,aph(6)-Id,blaTEM-1B,catA1,dfrA7,sul1,sul2,tet(B)	Y	N	IncHI1A,IncHI1B(R27),IncQ1
26009_2#141	SAMEA5759678	ERR3439698	2012-06-11	39.17Q, 38.15Q (R1,R2); 86.2x	4.3.1.1.EA1	aph(3'')-Ib,aph(6)-Id,blaTEM-1B,catA1,dfrA7,sul1,sul2,tet(B)	Y	N	IncHI1A,IncHI1B(R27),IncQ1
26009_2#143	SAMEA5759680	ERR3439700	2008-07-29	39.15Q, 37.93Q (R1,R2); 79.92x	4.3.1.1.EA1	aph(3'')-Ib,aph(6)-Id,blaTEM-1B,catA1,dfrA7,sul1,sul2,tet(B)	Y	N	IncHI1A,IncHI1B(R27),IncQ1
26009_2#144	SAMEA5759681	ERR3439701	2008-07-28	39.14Q, 37.91Q (R1,R2); 79.18x	4.3.1.1.EA1	aph(3'')-Ib,aph(6)-Id,blaTEM-1B,catA1,dfrA7,sul1,sul2,tet(B)	Y	N	IncHI1A,IncHI1B(R27),IncQ1
26009_2#145	SAMEA5759682	ERR3439702	2008-09-09	39.16Q, 37.92Q (R1,R2); 68.82x	4.3.1.1.EA1	aph(3'')-Ib,aph(6)-Id,blaTEM-1B,catA1,dfrA7,sul1,sul2,tet(B)	Y	N	IncHI1A,IncHI1B(R27),IncQ1
26009_2#146	SAMEA5759683	ERR3439703	2008-08-20	39.12Q, 37.60Q (R1,R2); 61.32x	4.3.1.1.EA1	aph(3'')-Ib,aph(6)-Id,blaTEM-1B,catA1,dfrA7,sul1,sul2,tet(B)	Y	N	IncHI1B(R27),IncHI1A,IncQ1
26009_2#147	SAMEA5759684	ERR3439704	2008-08-27	39.12Q, 37.75Q (R1,R2); 66.14x	4.3.1.1.EA1	aph(3'')-Ib,aph(6)-Id,blaTEM-1B,catA1,dfrA7,sul1,sul2,tet(B)	Y	N	IncHI1A,IncHI1B(R27),IncQ1
26009_2#148	SAMEA5759685	ERR3439705	2008-08-21	39.13Q, 37.68Q (R1,R2); 63.4x	4.3.1.2.EA2	aph(3'')-Ib,aph(6)-Id,blaTEM-1B,catA1,dfrA7,gyrB(S464F),sul1,sul2,tet(B)	Y	Y	IncHI1B(R27),IncHI1A,IncQ1
26009_2#149	SAMEA5759686	ERR3439706	2008-09-17	39.15Q, 37.91Q (R1,R2); 75.22x	3.3.1	None	N	N	None
26009_2#150	SAMEA5759687	ERR3439707	2008-10-27	39.17Q, 37.98Q (R1,R2); 76.04x	4.3.1.1.EA1	aph(3'')-Ib,aph(6)-Id,blaTEM-1B,catA1,dfrA7,sul1,sul2,tet(B)	Y	N	IncHI1B(R27),IncHI1A,IncQ1
26009_2#151	SAMEA5759688	ERR3439708	2008-10-31	39.15Q, 37.89Q (R1,R2); 79.02x	4.3.1.1.EA1	aph(3'')-Ib,aph(6)-Id,blaTEM-1B,catA1,dfrA7,sul1,sul2,tet(B)	Y	N	IncHI1A,IncHI1B(R27),IncQ1
26009_2#152	SAMEA5759690	ERR3439709	2008-11-17	39.15Q, 38.01Q (R1,R2); 71.06x	3.3.1	None	N	N	None
26009_2#153	SAMEA5759691	ERR3439710	2008-09-12	39.15Q, 37.89Q (R1,R2); 63.78x	3.3.1	None	N	N	None
26009_2#154	SAMEA5759692	ERR3439711	2009-03-25	39.14Q, 37.82Q (R1,R2); 64.42x	4.3.1.1.EA1	aph(3'')-Ib,aph(6)-Id,blaTEM-1B,catA1,dfrA7,sul1,sul2,tet(B)	Y	N	IncHI1B(R27),IncHI1A,IncQ1
26009_2#155	SAMEA5759693	ERR3439712	2009-09-25	39.15Q, 37.86Q (R1,R2); 65.22x	4.3.1.1.EA1	aph(3'')-Ib,aph(6)-Id,blaTEM-1B,catA1,dfrA7,sul1,sul2,tet(B)	Y	N	IncHI1A,IncHI1B(R27),IncQ1
26009_2#156	SAMEA5759694	ERR3439713	2009-06-30	39.15Q, 37.67Q (R1,R2); 65.22x	3.3.1	None	N	N	None
26009_2#157	SAMEA5759695	ERR3439714	2009-12-16	39.15Q, 37.47Q (R1,R2); 79.66x	4.3.1.1.EA1	aph(3'')-Ib,aph(6)-Id,blaTEM-1B,catA1,dfrA7,sul1,sul2,tet(B)	Y	N	IncHI1A,IncHI1B(R27),IncQ1
26009_2#158	SAMEA5759696	ERR3439715	2010-01-12	39.16Q, 37.96Q (R1,R2); 77.6x	4.3.1.1.EA1	aph(3'')-Ib,aph(6)-Id,blaTEM-1B,catA1,dfrA7,sul1,sul2,tet(B)	Y	N	IncHI1A,IncHI1B(R27),IncQ1
26009_2#159	SAMEA5759697	ERR3439716	2009-12-28	39.14Q, 37.81Q (R1,R2); 64.22x	4.3.1.1.EA1	aph(3'')-Ib,aph(6)-Id,blaTEM-1B,catA1,dfrA7,sul1,sul2,tet(B)	Y	N	IncHI1B(R27),IncHI1A,IncQ1
26009_2#160	SAMEA5759698	ERR3439717	2009-11-04	39.16Q, 38.03Q (R1,R2); 64.22x	4.3.1.1.EA1	aph(3'')-Ib,aph(6)-Id,blaTEM-1B,catA1,dfrA7,gyrA(D87N),sul1,sul2,tet(B)	Y	Y	IncHI1A,IncHI1B(R27),IncQ1
26009_2#161	SAMEA5759699	ERR3439718	2009-12-10	39.14Q, 37.98Q (R1,R2); 65.54x	4.3.1.1.EA1	aph(3'')-Ib,aph(6)-Id,blaTEM-1B,catA1,dfrA7,sul1,sul2,tet(B)	Y	N	IncHI1B(R27),IncHI1A,IncQ1
26009_2#162	SAMEA5759700	ERR3439719	2010-01-04	39.16Q, 37.89Q (R1,R2); 66.48x	4.3.1.1.EA1	None	N	N	None
26009_2#163	SAMEA5759701	ERR3439720	2010-04-07	39.14Q, 37.76Q (R1,R2); 66.1x	4.3.1.1.EA1	aph(3'')-Ib,aph(6)-Id,blaTEM-1B,catA1,dfrA7,sul1,sul2,tet(B)	Y	N	IncHI1A,IncHI1B(R27),IncQ1
26009_2#164	SAMEA5759702	ERR3439721	2010-03-18	39.15Q, 37.54Q (R1,R2); 73.76x	4.3.1.1.EA1	aph(3'')-Ib,aph(6)-Id,blaTEM-1B,catA1,dfrA7,sul1,sul2,tet(B)	Y	N	IncHI1A,IncHI1B(R27),IncQ1
26009_2#165	SAMEA5759703	ERR3439722	2010-02-03	39.17Q, 37.85Q (R1,R2); 70.4x	4.3.1.1.EA1	aph(3'')-Ib,aph(6)-Id,blaTEM-1B,catA1,dfrA7,sul1,sul2,tet(B)	Y	N	IncHI1B(R27),IncHI1A,IncQ1
26009_2#166	SAMEA5759704	ERR3439723	2010-03-10	39.19Q, 37.98Q (R1,R2); 89.36x	2.5	None	N	N	None
26009_2#167	SAMEA5759705	ERR3439724	2010-02-22	39.18Q, 38.00Q (R1,R2); 82.56x	4.3.1.1.EA1	aph(3'')-Ib,aph(6)-Id,blaTEM-1B,catA1,dfrA7,sul1,sul2,tet(B)	Y	N	IncHI1B(R27),IncHI1A,IncQ1
26009_2#168	SAMEA5759706	ERR3439725	2010-03-16	39.15Q, 37.93Q (R1,R2); 67.88x	4.3.1.1.EA1	aph(3'')-Ib,aph(6)-Id,blaTEM-1B,catA1,dfrA7,sul1,sul2,tet(B)	Y	N	IncHI1B(R27),IncHI1A,IncQ1
26009_2#170	SAMEA5759708	ERR3439727	2010-02-03	39.16Q, 37.86Q (R1,R2); 65.8x	2.5	None	N	N	None
26009_2#171	SAMEA5759709	ERR3439728	2010-02-02	39.14Q, 37.81Q (R1,R2); 64.1x	4.3.1.2.EA2	aph(3'')-Ib,aph(6)-Id,blaTEM-1B,catA1,dfrA7,gyrB(S464F),sul1,sul2,tet(B)	Y	Y	IncHI1B(R27),IncHI1A,IncQ1
26009_2#172	SAMEA5759710	ERR3439729	2010-02-02	39.16Q, 37.88Q (R1,R2); 79.48x	4.3.1.2.EA2	gyrB(S464F)	N	Y	None
26009_2#173	SAMEA5759713	ERR3439730	2010-03-29	39.18Q, 37.99Q (R1,R2); 91.14x	4.3.1.1.EA1	aph(3'')-Ib,aph(6)-Id,blaTEM-1B,catA1,dfrA7,sul1,sul2,tet(B)	Y	N	IncHI1A,IncHI1B(R27),IncQ1
26009_2#174	SAMEA5759714	ERR3439731	2010-02-02	39.07Q, 37.73Q (R1,R2); 63.24x	4.3.1.2.EA2	aph(3'')-Ib,aph(6)-Id,blaTEM-1B,catA1,dfrA7,gyrB(S464F),sul1,sul2,tet(B)	Y	Y	IncHI1B(R27),IncHI1A,IncQ1
26009_2#175	SAMEA5759715	ERR3439732	2010-04-06	39.16Q, 37.90Q (R1,R2); 70.06x	4.3.1.1.EA1	aph(3'')-Ib,aph(6)-Id,blaTEM-1B,catA1,dfrA7,sul1,sul2,tet(B)	Y	N	IncHI1B(R27),IncHI1A,IncQ1
26009_2#176	SAMEA5759716	ERR3439733	2010-04-06	39.14Q, 37.78Q (R1,R2); 59.38x	4.3.1.1.EA1	aph(3'')-Ib,aph(6)-Id,blaTEM-1B,catA1,dfrA7,sul1,sul2,tet(B)	Y	N	IncHI1B(R27),IncHI1A,IncQ1
26009_2#177	SAMEA5759717	ERR3439734	2010-04-16	39.13Q, 37.74Q (R1,R2); 58.68x	4.3.1.1.EA1	aph(3'')-Ib,aph(6)-Id,blaTEM-1B,catA1,dfrA7,sul1,sul2,tet(B)	Y	N	IncHI1B(R27),IncHI1A,IncQ1
26009_2#178	SAMEA5759718	ERR3439735	2010-04-19	39.15Q, 37.79Q (R1,R2); 65.12x	4.3.1.1.EA1	aph(3'')-Ib,aph(6)-Id,blaTEM-1B,catA1,dfrA7,sul1,sul2,tet(B)	Y	N	IncHI1A,IncHI1B(R27),IncQ1
26009_2#179	SAMEA5759719	ERR3439736	2010-04-20	39.14Q, 37.74Q (R1,R2); 65.0x	4.3.1.2.EA2	gyrB(S464F)	N	Y	None
26009_2#180	SAMEA5759720	ERR3439737	2010-04-12	39.07Q, 37.78Q (R1,R2); 75.92x	4.3.1.1.EA1	aph(3'')-Ib,aph(6)-Id,blaTEM-1B,catA1,dfrA7,sul1,sul2,tet(B)	Y	N	IncHI1A,IncHI1B(R27),IncQ1
26009_2#181	SAMEA5759721	ERR3439738	2010-04-22	39.14Q, 37.82Q (R1,R2); 68.92x	4.3.1.1.EA1	aph(3'')-Ib,aph(6)-Id,blaTEM-1B,catA1,dfrA7,sul1,sul2,tet(B)	Y	N	IncHI1B(R27),IncHI1A,IncQ1
26009_2#182	SAMEA5759722	ERR3439739	2010-04-23	39.15Q, 37.95Q (R1,R2); 60.26x	4.3.1.1.EA1	aph(3'')-Ib,aph(6)-Id,blaTEM-1B,catA1,dfrA7,sul1,sul2,tet(B)	Y	N	IncHI1B(R27),IncHI1A,IncQ1
26009_2#183	SAMEA5759723	ERR3439740	2010-05-04	39.14Q, 37.89Q (R1,R2); 60.84x	4.3.1.1.EA1	aph(3'')-Ib,aph(6)-Id,blaTEM-1B,catA1,dfrA7,sul1,sul2,tet(B)	Y	N	IncHI1B(R27),IncHI1A,IncQ1
26009_2#184	SAMEA5759724	ERR3439741	2010-05-26	39.15Q, 37.82Q (R1,R2); 58.8x	4.3.1.1.EA1	aph(3'')-Ib,aph(6)-Id,blaTEM-1B,catA1,dfrA7,sul1,sul2,tet(B)	Y	N	IncHI1A,IncHI1B(R27),IncQ1
26009_2#185	SAMEA5759725	ERR3439742	2010-05-26	39.15Q, 37.70Q (R1,R2); 60.28x	4.3.1.1.EA1	None	N	N	None
26009_2#186	SAMEA5759726	ERR3439743	2010-05-31	39.14Q, 37.79Q (R1,R2); 64.46x	2.5	None	N	N	None
26009_2#187	SAMEA5759727	ERR3439744	2010-05-31	39.16Q, 38.03Q (R1,R2); 75.32x	4.3.1.1.EA1	aph(3'')-Ib,aph(6)-Id,blaTEM-1B,catA1,dfrA7,sul1,sul2,tet(B)	Y	N	IncHI1A,IncHI1B(R27),IncQ1
26009_2#188	SAMEA5759728	ERR3439745	2010-06-02	39.16Q, 38.00Q (R1,R2); 81.16x	4.3.1.1.EA1	aph(3'')-Ib,aph(6)-Id,blaTEM-1B,catA1,dfrA7,sul1,sul2,tet(B)	Y	N	IncHI1A,IncHI1B(R27),IncQ1
26009_2#189	SAMEA5759729	ERR3439746	2010-05-24	39.14Q, 37.93Q (R1,R2); 73.3x	4.3.1.1.EA1	aph(3'')-Ib,aph(6)-Id,blaTEM-1B,catA1,dfrA7,gyrA(S83F),sul1,sul2,tet(B)	Y	Y	IncHI1B(R27),IncHI1A,IncQ1
26009_2#190	SAMEA5759730	ERR3439747	2010-06-14	39.15Q, 37.87Q (R1,R2); 66.08x	4.3.1.1.EA1	aph(3'')-Ib,aph(6)-Id,blaTEM-1B,catA1,dfrA7,sul1,sul2,tet(B)	Y	N	IncHI1B(R27),IncHI1A,IncQ1
26009_2#191	SAMEA5759731	ERR3439748	2010-06-21	39.16Q, 37.73Q (R1,R2); 60.46x	3.3.1	None	N	N	None
26009_2#192	SAMEA5759732	ERR3439749	2010-06-21	39.12Q, 37.54Q (R1,R2); 66.88x	4.3.1.1.EA1	aph(3'')-Ib,aph(6)-Id,blaTEM-1B,catA1,dfrA7,sul1,sul2,tet(B)	Y	N	IncHI1A,IncHI1B(R27),IncQ1
26009_2#193	SAMEA5759733	ERR3439750	2010-07-01	39.18Q, 38.17Q (R1,R2); 72.12x	4.3.1.1.EA1	None	N	N	None
26009_2#194	SAMEA5759734	ERR3439751	2010-06-25	39.12Q, 37.40Q (R1,R2); 57.88x	4.3.1.1.EA1	None	N	N	None
26009_2#195	SAMEA5759735	ERR3439752	2010-06-24	39.13Q, 37.68Q (R1,R2); 67.74x	3.3.1	None	N	N	None
26009_2#196	SAMEA5759736	ERR3439753	2010-07-08	39.10Q, 37.55Q (R1,R2); 60.34x	4.3.1.1.EA1	aph(3'')-Ib,aph(6)-Id,blaTEM-1B,catA1,dfrA7,sul1,sul2,tet(B)	Y	N	IncHI1A,IncHI1B(R27),IncQ1
26009_2#197	SAMEA5759737	ERR3439754	2010-07-08	39.15Q, 37.82Q (R1,R2); 67.94x	4.3.1.1.EA1	aph(3'')-Ib,aph(6)-Id,blaTEM-1B,catA1,dfrA7,sul1,sul2,tet(B)	Y	N	IncHI1B(R27),IncHI1A,IncQ1
26009_2#198	SAMEA5759738	ERR3439755	2010-07-12	39.11Q, 37.64Q (R1,R2); 66.82x	4.3.1.1.EA1	aph(3'')-Ib,aph(6)-Id,blaTEM-1B,catA1,dfrA7,sul1,sul2,tet(B)	Y	N	IncHI1A,IncHI1B(R27),IncQ1
26009_2#199	SAMEA5759739	ERR3439756	2010-07-12	39.15Q, 37.78Q (R1,R2); 71.6x	2.2.2	None	N	N	None
26009_2#200	SAMEA5759740	ERR3439757	2010-07-14	39.11Q, 37.84Q (R1,R2); 70.12x	4.3.1.1.EA1	aph(3'')-Ib,aph(6)-Id,blaTEM-1B,catA1,dfrA7,sul1,sul2,tet(B)	Y	N	IncHI1B(R27),IncHI1A,IncQ1
26009_2#201	SAMEA5759741	ERR3439758	2010-07-14	39.11Q, 37.61Q (R1,R2); 60.28x	4.3.1.1.EA1	None	N	N	None
26009_2#202	SAMEA5759742	ERR3439759	2011-02-03	39.18Q, 37.82Q (R1,R2); 76.48x	4.3.1.2.EA2	gyrB(S464F)	N	Y	None
26009_2#203	SAMEA5759743	ERR3439760	2010-07-19	39.10Q, 37.66Q (R1,R2); 70.0x	4.3.1.1.EA1	None	N	N	None
26009_2#204	SAMEA5759744	ERR3439761	2010-07-19	39.14Q, 37.58Q (R1,R2); 75.18x	4.3.1.1.EA1	aph(3'')-Ib,aph(6)-Id,blaTEM-1B,catA1,dfrA7,sul1,sul2,tet(B)	Y	N	IncHI1A,IncHI1B(R27),IncQ1
26009_2#205	SAMEA5759745	ERR3439762	2010-07-19	39.15Q, 37.76Q (R1,R2); 75.64x	4.3.1.1.EA1	aph(3'')-Ib,aph(6)-Id,blaTEM-1B,catA1,dfrA7,sul1,sul2,tet(B)	Y	N	IncHI1A,IncHI1B(R27),IncQ1
26009_2#206	SAMEA5759746	ERR3439763	2010-07-21	39.15Q, 37.75Q (R1,R2); 74.72x	4.3.1.1.EA1	None	N	N	None
26009_2#208	SAMEA5759748	ERR3439765	2010-07-27	39.15Q, 37.68Q (R1,R2); 64.94x	4.3.1.1.EA1	aph(3'')-Ib,aph(6)-Id,blaTEM-1B,catA1,dfrA7,sul1,sul2,tet(B)	Y	N	IncHI1A,IncHI1B(R27),IncQ1
26009_2#209	SAMEA5759749	ERR3439766	2010-07-30	39.15Q, 37.57Q (R1,R2); 60.52x	4.3.1.1.EA1	aph(3'')-Ib,aph(6)-Id,blaTEM-1B,catA1,dfrA7,sul1,sul2,tet(B)	Y	N	IncHI1A,IncHI1B(R27),IncQ1
26009_2#210	SAMEA5759750	ERR3439767	2010-08-03	39.12Q, 37.68Q (R1,R2); 70.1x	4.3.1.1.EA1	aph(3'')-Ib,aph(6)-Id,blaTEM-1B,catA1,dfrA7,sul1,sul2,tet(B)	Y	N	IncHI1A,IncHI1B(R27),IncQ1
26009_2#211	SAMEA5759751	ERR3439768	2010-08-02	39.15Q, 37.81Q (R1,R2); 70.6x	4.3.1.1.EA1	None	N	N	None
26009_2#212	SAMEA5759752	ERR3439769	2010-08-06	39.11Q, 37.51Q (R1,R2); 65.4x	4.3.1.1.EA1	None	N	N	None
26009_2#213	SAMEA5759753	ERR3439770	2011-01-24	39.13Q, 37.52Q (R1,R2); 67.58x	4.3.1.1.EA1	aph(3'')-Ib,aph(6)-Id,blaTEM-1B,catA1,dfrA7,sul1,sul2,tet(B)	Y	N	IncHI1B(R27),IncHI1A,IncQ1
26009_2#214	SAMEA5759754	ERR3439771	2010-08-12	39.14Q, 37.68Q (R1,R2); 77.64x	4.3.1.1.EA1	None	N	N	None
26009_2#215	SAMEA5759755	ERR3439772	2010-08-24	39.13Q, 37.75Q (R1,R2); 76.76x	4.3.1.1.EA1	aph(3'')-Ib,aph(6)-Id,blaTEM-1B,catA1,dfrA7,sul1,sul2,tet(B)	Y	N	IncHI1A,IncHI1B(R27),IncQ1
26009_2#216	SAMEA5759756	ERR3439773	2010-08-25	39.13Q, 37.60Q (R1,R2); 66.22x	4.3.1.1.EA1	gyrA(S83F)	N	Y	None
26009_2#217	SAMEA5759757	ERR3439774	2010-09-17	39.14Q, 37.69Q (R1,R2); 70.22x	4.3.1.1.EA1	aph(3'')-Ib,aph(6)-Id,blaTEM-1B,catA1,dfrA7,sul1,sul2,tet(B)	Y	N	IncHI1A,IncHI1B(R27),IncQ1
26009_2#222	SAMEA5759763	ERR3439779	2011-09-23	39.12Q, 37.59Q (R1,R2); 75.08x	4.3.1.1.EA1	aph(3'')-Ib,aph(6)-Id,blaTEM-1B,catA1,dfrA7,sul1,sul2,tet(B)	Y	N	IncHI1A,IncHI1B(R27),IncQ1
26009_2#223	SAMEA5759764	ERR3439780	2011-03-04	39.15Q, 37.76Q (R1,R2); 58.36x	4.3.1.1.EA1	aph(3'')-Ib,aph(6)-Id,blaTEM-1B,catA1,dfrA7,sul1,sul2,tet(B)	Y	N	IncHI1A,IncHI1B(R27),IncQ1
26009_2#224	SAMEA5759765	ERR3439781	2011-05-09	39.12Q, 37.62Q (R1,R2); 59.92x	4.3.1.1.EA1	aph(3'')-Ib,aph(6)-Id,blaTEM-1B,catA1,dfrA7,gyrA(S83F),sul1,sul2,tet(B)	Y	Y	IncHI1B(R27),IncHI1A,IncQ1
26009_2#225	SAMEA5759766	ERR3439782	2011-06-17	39.11Q, 37.60Q (R1,R2); 59.88x	4.3.1.1.EA1	aph(3'')-Ib,aph(6)-Id,blaTEM-1B,catA1,dfrA7,sul1,sul2,tet(B)	Y	N	IncHI1A,IncHI1B(R27),IncQ1
26009_2#226	SAMEA5759767	ERR3439783	2011-09-14	39.12Q, 37.57Q (R1,R2); 61.06x	4.3.1.1.EA1	aph(3'')-Ib,aph(6)-Id,blaTEM-1B,catA1,dfrA7,sul1,sul2,tet(B)	Y	N	IncHI1B(R27),IncHI1A,IncQ1
26009_2#227	SAMEA5759768	ERR3439784	2011-09-23	39.16Q, 37.97Q (R1,R2); 73.12x	4.3.1.1.EA1	aph(3'')-Ib,aph(6)-Id,blaTEM-1B,catA1,dfrA7,sul1,sul2,tet(B)	Y	N	IncHI1B(R27),IncHI1A,IncQ1
26009_2#228	SAMEA5759769	ERR3439785	2011-07-05	39.12Q, 37.73Q (R1,R2); 62.06x	4.3.1.1.EA1	aph(3'')-Ib,aph(6)-Id,blaTEM-1B,catA1,dfrA7,sul1,sul2,tet(B)	Y	N	IncHI1B(R27),IncHI1A,IncQ1
26009_2#229	SAMEA5759770	ERR3439786	2011-05-09	39.11Q, 37.54Q (R1,R2); 69.3x	4.3.1.1.EA1	aph(3'')-Ib,aph(6)-Id,blaTEM-1B,catA1,dfrA7,gyrA(S83F),sul1,sul2,tet(B)	Y	Y	IncHI1A,IncHI1B(R27),IncQ1
26009_2#230	SAMEA5759771	ERR3439787	2011-09-13	39.11Q, 37.69Q (R1,R2); 63.3x	4.3.1.1.EA1	aph(3'')-Ib,aph(6)-Id,blaTEM-1B,catA1,dfrA7,sul1,sul2,tet(B)	Y	N	IncHI1A,IncHI1B(R27),IncQ1
26009_2#231	SAMEA5759772	ERR3439788	2011-04-28	39.20Q, 37.69Q (R1,R2); 58.5x	4.3.1.1.EA1	gyrA(S83F)	N	Y	None
26009_2#232	SAMEA5759773	ERR3439789	2011-09-08	39.16Q, 37.92Q (R1,R2); 70.7x	4.3.1.1.EA1	aph(3'')-Ib,aph(6)-Id,blaTEM-1B,catA1,dfrA7,gyrA(S83F),sul1,sul2,tet(B)	Y	Y	IncHI1A,IncHI1B(R27),IncQ1
26009_2#233	SAMEA5759774	ERR3439790	2011-05-25	39.12Q, 37.59Q (R1,R2); 66.56x	4.3.1.1.EA1	aph(3'')-Ib,aph(6)-Id,blaTEM-1B,catA1,dfrA7,sul1,sul2,tet(B)	Y	N	IncHI1B(R27),IncHI1A,IncQ1
26009_2#234	SAMEA5759775	ERR3439791	2011-03-17	39.15Q, 37.76Q (R1,R2); 66.22x	4.3.1.1.EA1	aph(3'')-Ib,aph(6)-Id,blaTEM-1B,catA1,dfrA7,sul1,sul2,tet(B)	Y	N	IncHI1A,IncHI1B(R27),IncQ1
26009_2#235	SAMEA5759776	ERR3439792	2011-03-18	39.15Q, 37.85Q (R1,R2); 68.94x	4.3.1.1.EA1	aph(3'')-Ib,aph(6)-Id,blaTEM-1B,catA1,dfrA7,sul1,sul2,tet(B)	Y	N	IncHI1B(R27),IncHI1A,IncQ1
26009_2#236	SAMEA5759777	ERR3439793	2011-04-19	39.12Q, 37.67Q (R1,R2); 69.9x	4.3.1.1.EA1	aph(3'')-Ib,aph(6)-Id,blaTEM-1B,catA1,dfrA7,sul1,sul2,tet(B)	Y	N	IncHI1A,IncHI1B(R27),IncQ1
26009_2#237	SAMEA5759778	ERR3439794	2011-08-25	39.14Q, 37.69Q (R1,R2); 63.94x	4.3.1.1.EA1	aph(3'')-Ib,aph(6)-Id,blaTEM-1B,catA1,dfrA7,sul1,sul2,tet(B)	Y	N	IncHI1A,IncHI1B(R27),IncQ1
26009_2#238	SAMEA5759779	ERR3439795	2011-08-23	39.12Q, 37.50Q (R1,R2); 68.28x	4.3.1.1.EA1	aph(3'')-Ib,aph(6)-Id,blaTEM-1B,catA1,dfrA7,sul1,sul2,tet(B)	Y	N	IncHI1A,IncHI1B(R27),IncQ1
26009_2#239	SAMEA5759780	ERR3439796	2011-04-11	39.11Q, 37.61Q (R1,R2); 60.42x	4.3.1.1.EA1	aph(3'')-Ib,aph(6)-Id,blaTEM-1B,catA1,dfrA7,sul1,sul2,tet(B)	Y	N	IncHI1B(R27),IncHI1A,IncQ1
26009_2#240	SAMEA5759781	ERR3439797	2011-05-19	39.13Q, 37.84Q (R1,R2); 69.42x	4.3.1.1.EA1	gyrA(S83F)	N	Y	None
26009_2#241	SAMEA5759782	ERR3439798	2011-08-22	39.12Q, 37.84Q (R1,R2); 70.22x	4.3.1.1.EA1	aph(3'')-Ib,aph(6)-Id,blaTEM-1B,catA1,dfrA7,sul1,sul2,tet(B)	Y	N	IncHI1A,IncHI1B(R27),IncQ1
26009_2#243	SAMEA5759784	ERR3439800	2011-09-14	39.13Q, 37.76Q (R1,R2); 69.32x	4.3.1.1.EA1	aph(3'')-Ib,aph(6)-Id,blaTEM-1B,catA1,dfrA7,sul1,sul2,tet(B)	Y	N	IncHI1A,IncHI1B(R27),IncQ1
26009_2#244	SAMEA5759785	ERR3439801	2011-10-13	39.13Q, 37.70Q (R1,R2); 66.88x	4.3.1.1.EA1	aph(3'')-Ib,aph(6)-Id,blaTEM-1B,catA1,dfrA7,sul1,sul2,tet(B)	Y	N	IncHI1A,IncHI1B(R27),IncQ1
26009_2#245	SAMEA5759786	ERR3439802	2011-03-29	36.75Q, 33.82Q (R1,R2); 74.72x	4.3.1.1.EA1	aph(3'')-Ib,aph(6)-Id,blaTEM-1B,catA1,dfrA7,sul1,sul2,tet(B)	Y	N	IncHI1A,IncHI1B(R27),IncQ1
26009_2#247	SAMEA5759788	ERR3439804	2011-09-21	39.12Q, 37.62Q (R1,R2); 62.32x	4.3.1.2.EA2	aph(3'')-Ib,aph(6)-Id,blaTEM-1B,catA1,dfrA7,gyrB(S464F),sul1,sul2,tet(B)	Y	Y	IncHI1A,IncHI1B(R27),IncQ1
26009_2#248	SAMEA5759789	ERR3439805	2011-03-29	39.14Q, 37.81Q (R1,R2); 67.02x	4.3.1.2.EA2	aph(3'')-Ib,aph(6)-Id,blaTEM-1B,catA1,dfrA7,gyrB(S464F),sul1,sul2,tet(B)	Y	Y	IncHI1B(R27),IncHI1A,IncQ1
26009_2#250	SAMEA5759791	ERR3439807	2011-08-08	39.13Q, 37.19Q (R1,R2); 62.94x	4.3.1.1.EA1	aph(3'')-Ib,aph(6)-Id,blaTEM-1B,catA1,dfrA7,sul1,sul2,tet(B)	Y	N	IncHI1B(R27),IncHI1A,IncQ1
26009_2#251	SAMEA5759792	ERR3439808	2011-11-14	39.13Q, 37.66Q (R1,R2); 64.2x	4.3.1.1.EA1	aph(3'')-Ib,aph(6)-Id,blaTEM-1B,catA1,dfrA7,gyrA(S83F),sul1,sul2,tet(B)	Y	Y	IncHI1A,IncHI1B(R27),IncQ1
26009_2#252	SAMEA5759793	ERR3439809	2011-07-19	39.11Q, 37.57Q (R1,R2); 60.08x	4.3.1.1.EA1	tet(B)	N	N	IncHI1B(R27),IncHI1A
26009_2#254	SAMEA5759795	ERR3439811	2011-03-10	39.12Q, 37.66Q (R1,R2); 66.06x	4.3.1.2.EA2	aph(3'')-Ib,aph(6)-Id,blaTEM-1B,catA1,dfrA7,gyrB(S464F),sul1,sul2,tet(B)	Y	Y	IncHI1B(R27),IncHI1A,IncQ1
26009_2#255	SAMEA5759796	ERR3439812	2011-07-19	39.12Q, 37.37Q (R1,R2); 56.92x	4.3.1.1.EA1	aph(3'')-Ib,aph(6)-Id,blaTEM-1B,catA1,dfrA7,sul1,sul2,tet(B)	Y	N	IncHI1A,IncHI1B(R27),IncQ1
26009_2#256	SAMEA5759797	ERR3439813	2011-09-30	39.13Q, 37.65Q (R1,R2); 63.1x	4.3.1.1.EA1	gyrB(S464F)	N	Y	None
26009_2#258	SAMEA5759799	ERR3439815	2011-03-25	39.13Q, 37.65Q (R1,R2); 65.12x	4.3.1.1.EA1	aph(3'')-Ib,aph(6)-Id,blaTEM-1B,catA1,dfrA7,sul1,sul2,tet(B)	Y	N	IncHI1A,IncHI1B(R27),IncQ1
26009_2#259	SAMEA5759800	ERR3439816	2011-10-21	39.15Q, 37.68Q (R1,R2); 74.58x	4.3.1.1.EA1	None	N	N	None
26009_2#260	SAMEA5759801	ERR3439817	2011-07-14	39.16Q, 37.80Q (R1,R2); 70.3x	4.3.1.1.EA1	aph(3'')-Ib,aph(6)-Id,blaTEM-1B,catA1,dfrA7,sul1,sul2,tet(B)	Y	N	IncHI1A,IncHI1B(R27),IncQ1
26009_2#261	SAMEA5759802	ERR3439818	2007-07-05	39.13Q, 37.67Q (R1,R2); 66.66x	4.3.1.1.EA1	None	N	N	None
26009_2#263	SAMEA5759804	ERR3439820	2007-03-16	39.14Q, 37.61Q (R1,R2); 59.98x	4.3.1.1.EA1	aph(3'')-Ib,aph(6)-Id,blaTEM-1B,catA1,dfrA7,sul1,sul2,tet(B)	Y	N	IncHI1B(R27),IncHI1A,IncQ1
26009_2#265	SAMEA5759806	ERR3439822	2007-10-31	39.13Q, 37.60Q (R1,R2); 66.12x	4.3.1.1.EA1	aph(3'')-Ib,aph(6)-Id,blaTEM-1B,catA1,dfrA7,sul1,sul2,tet(B)	Y	N	IncHI1A,IncHI1B(R27),IncQ1
26009_2#266	SAMEA5759807	ERR3439823	2007-06-14	39.12Q, 37.65Q (R1,R2); 61.28x	4.3.1.1.EA1	aph(3'')-Ib,aph(6)-Id,blaTEM-1B,catA1,dfrA7,sul1,sul2,tet(B)	Y	N	IncHI1A,IncHI1B(R27),IncQ1
26009_2#267	SAMEA5759808	ERR3439824	2008-04-23	39.13Q, 37.72Q (R1,R2); 71.06x	4.3.1.1.EA1	aph(3'')-Ib,aph(6)-Id,blaTEM-1B,catA1,dfrA7,sul1,sul2,tet(B)	Y	N	IncHI1A,IncHI1B(R27),IncQ1
26009_2#268	SAMEA5759809	ERR3439825	2008-05-19	39.14Q, 37.59Q (R1,R2); 69.5x	4.3.1.1.EA1	aph(3'')-Ib,aph(6)-Id,blaTEM-1B,catA1,dfrA7,sul1,sul2,tet(B)	Y	N	IncHI1A,IncHI1B(R27),IncQ1
26009_2#269	SAMEA5759810	ERR3439826	2008-06-06	39.04Q, 37.57Q (R1,R2); 68.86x	4.3.1.1.EA1	aph(3'')-Ib,aph(6)-Id,blaTEM-1B,catA1,dfrA7,sul1,sul2,tet(B)	Y	N	IncHI1A,IncHI1B(R27),IncQ1
26009_2#270	SAMEA5759811	ERR3439827	2008-06-16	39.15Q, 37.82Q (R1,R2); 71.98x	4.3.1.1.EA1	None	N	N	None
26009_2#271	SAMEA5759812	ERR3439828	2008-02-07	39.14Q, 37.82Q (R1,R2); 61.08x	4.3.1.1.EA1	aph(3'')-Ib,aph(6)-Id,blaTEM-1B,catA1,dfrA7,sul1,sul2,tet(B)	Y	N	IncHI1A,IncHI1B(R27),IncQ1
26009_2#272	SAMEA5759813	ERR3439829	2008-09-07	39.12Q, 37.67Q (R1,R2); 58.28x	4.3.1.1.EA1	aph(3'')-Ib,aph(6)-Id,blaTEM-1B,catA1,dfrA7,sul1,sul2,tet(B)	Y	N	IncHI1B(R27),IncHI1A,IncQ1
26009_2#273	SAMEA5759814	ERR3439830	2008-06-23	39.14Q, 37.76Q (R1,R2); 63.34x	4.3.1.1.EA1	aph(3'')-Ib,aph(6)-Id,blaTEM-1B,catA1,dfrA7,sul1,sul2,tet(B)	Y	N	IncHI1B(R27),IncHI1A,IncQ1
26009_2#274	SAMEA5759815	ERR3439831	2007-08-14	39.12Q, 37.65Q (R1,R2); 61.58x	4.3.1.1.EA1	aph(3'')-Ib,aph(6)-Id,blaTEM-1B,catA1,dfrA7,sul1,sul2,tet(B)	Y	N	IncHI1B(R27),IncHI1A,IncQ1
26009_2#275	SAMEA5759816	ERR3439832	2008-06-24	39.03Q, 37.43Q (R1,R2); 62.28x	4.3.1.1.EA1	aph(3'')-Ib,aph(6)-Id,blaTEM-1B,catA1,dfrA7,sul1,sul2,tet(B)	Y	N	IncHI1B(R27),IncHI1A,IncQ1
26009_2#276	SAMEA5759817	ERR3439833	2008-09-18	39.13Q, 37.77Q (R1,R2); 64.26x	3.3.1	None	N	N	None
26009_2#277	SAMEA5759818	ERR3439834	2008-09-30	39.13Q, 37.65Q (R1,R2); 61.22x	4.3.1.1.EA1	aph(3'')-Ib,aph(6)-Id,blaTEM-1B,catA1,dfrA7,sul1,sul2,tet(B)	Y	N	IncHI1B(R27),IncHI1A,IncQ1
26009_2#278	SAMEA5759819	ERR3439835	2008-08-25	39.08Q, 37.46Q (R1,R2); 57.96x	3.3.1	None	N	N	None
26009_2#279	SAMEA5759820	ERR3439836	2008-12-31	39.14Q, 37.81Q (R1,R2); 65.36x	4.3.1.2.EA2	aph(3'')-Ib,aph(6)-Id,blaTEM-1B,catA1,dfrA7,gyrB(S464F),sul1,sul2,tet(B)	Y	Y	IncHI1A,IncHI1B(R27),IncQ1
26009_2#280	SAMEA5759821	ERR3439837	2008-12-31	39.15Q, 37.64Q (R1,R2); 60.76x	4.3.1.1.EA1	gyrA(S83F)	N	Y	None
26009_2#281	SAMEA5759822	ERR3439838	2009-01-13	39.12Q, 37.62Q (R1,R2); 59.64x	4.3.1.1.EA1	aph(3'')-Ib,aph(6)-Id,blaTEM-1B,catA1,dfrA7,sul1,sul2,tet(B)	Y	N	IncHI1A,IncHI1B(R27),IncQ1
26009_2#282	SAMEA5759823	ERR3439839	2007-01-20	39.14Q, 37.87Q (R1,R2); 65.84x	3.3.1	None	N	N	None
26009_2#283	SAMEA5759824	ERR3439840	2009-03-03	39.14Q, 37.77Q (R1,R2); 65.04x	4.3.1.1.EA1	aph(3'')-Ib,aph(6)-Id,blaTEM-1B,catA1,dfrA7,sul1,sul2,tet(B)	Y	N	IncHI1A,IncHI1B(R27),IncQ1
26009_2#284	SAMEA5759825	ERR3439841	2009-03-03	39.12Q, 37.63Q (R1,R2); 62.7x	4.3.1.1.EA1	aph(3'')-Ib,aph(6)-Id,catA1,dfrA7,sul1,sul2,tet(B)	N	N	IncHI1A,IncHI1B(R27),IncQ1
26009_2#285	SAMEA5759826	ERR3439842	2009-03-03	39.15Q, 37.95Q (R1,R2); 57.74x	4.3.1.1.EA1	aph(3'')-Ib,aph(6)-Id,blaTEM-1B,catA1,dfrA7,sul1,sul2,tet(B)	Y	N	IncHI1A,IncHI1B(R27),IncQ1
26009_2#286	SAMEA5759827	ERR3439843	2009-03-19	39.14Q, 37.76Q (R1,R2); 53.26x	4.3.1.1.EA1	aph(3'')-Ib,aph(6)-Id,blaTEM-1B,catA1,dfrA7,sul1,sul2,tet(B)	Y	N	IncHI1A,IncHI1B(R27),IncQ1
26009_2#287	SAMEA5759828	ERR3439844	2008-05-27	39.11Q, 37.60Q (R1,R2); 59.12x	4.3.1.2.EA2	aph(3'')-Ib,aph(6)-Id,blaTEM-1B,catA1,dfrA7,gyrB(S464F),sul1,sul2,tet(B)	Y	Y	IncHI1A,IncHI1B(R27),IncQ1
26009_2#288	SAMEA5759829	ERR3439845	2007-05-11	39.13Q, 37.74Q (R1,R2); 55.92x	4.3.1.1.EA1	aph(3'')-Ib,aph(6)-Id,blaTEM-1B,catA1,dfrA7,sul1,sul2,tet(B)	Y	N	IncHI1B(R27),IncHI1A,IncQ1
26009_2#289	SAMEA5759830	ERR3439846	2007-05-15	39.13Q, 37.65Q (R1,R2); 58.44x	4.3.1.1.EA1	aph(3'')-Ib,aph(6)-Id,blaTEM-1B,catA1,dfrA7,sul1,sul2,tet(B)	Y	N	IncHI1A,IncHI1B(R27),IncQ1
26009_2#290	SAMEA5759831	ERR3439847	2007-04-07	39.12Q, 37.71Q (R1,R2); 56.74x	4.3.1.2.EA2	aph(3'')-Ib,aph(6)-Id,blaTEM-1B,catA1,dfrA7,gyrB(S464F),sul1,sul2,tet(B)	Y	Y	IncHI1B(R27),IncHI1A,IncQ1
26009_2#291	SAMEA5759832	ERR3439848	2008-04-16	39.10Q, 37.50Q (R1,R2); 56.0x	4.3.1.1.EA1	aph(3'')-Ib,aph(6)-Id,blaTEM-1B,catA1,dfrA7,sul1,sul2,tet(B)	Y	N	IncHI1B(R27),IncHI1A,IncQ1
26009_2#292	SAMEA5759833	ERR3439849	2008-04-25	39.13Q, 37.76Q (R1,R2); 57.94x	4.3.1.1.EA1	aph(3'')-Ib,aph(6)-Id,blaTEM-1B,catA1,dfrA7,sul1,sul2,tet(B)	Y	N	IncHI1A,IncHI1B(R27),IncQ1
26009_2#295	SAMEA5759836	ERR3439852	2008-10-15	39.08Q, 37.82Q (R1,R2); 54.8x	4.3.1.1.EA1	aph(3'')-Ib,aph(6)-Id,blaTEM-1B,catA1,dfrA7,sul1,sul2,tet(B)	Y	N	IncHI1B(R27),IncHI1A,IncQ1
26009_2#296	SAMEA5759837	ERR3439853	2008-05-02	39.13Q, 37.70Q (R1,R2); 57.56x	4.3.1.1.EA1	aph(3'')-Ib,aph(6)-Id,blaTEM-1B,catA1,dfrA7,sul1,sul2,tet(B)	Y	N	IncHI1B(R27),IncHI1A,IncQ1
26009_2#297	SAMEA5759838	ERR3439854	2007-07-17	39.16Q, 37.69Q (R1,R2); 61.0x	4.3.1.1.EA1	catA1,dfrA7,sul1,tet(B)	N	N	IncHI1A,IncHI1B(R27)
26009_2#300	SAMEA5759841	ERR3439857	2009-03-23	39.15Q, 37.98Q (R1,R2); 70.24x	4.3.1.1.EA1	aph(3'')-Ib,aph(6)-Id,catA1,dfrA7,sul1,sul2,tet(B)	N	N	IncHI1A,IncHI1B(R27),IncQ1
26009_2#309	SAMEA5759850	ERR3439866	2011-10-04	39.13Q, 37.83Q (R1,R2); 56.22x	4.3.1.1.EA1	aph(3'')-Ib,aph(6)-Id,blaTEM-1B,catA1,dfrA7,sul1,sul2,tet(B)	Y	N	IncHI1A,IncHI1B(R27),IncQ1
26009_2#311	SAMEA5759852	ERR3439868	2011-08-18	39.15Q, 37.87Q (R1,R2); 57.3x	4.3.1.1.EA1	aph(3'')-Ib,aph(6)-Id,blaTEM-1B,catA1,dfrA7,sul1,sul2,tet(B)	Y	N	IncHI1B(R27),IncHI1A,IncQ1
26009_2#318	SAMEA5759859	ERR3439875	2007-12-13	39.12Q, 37.82Q (R1,R2); 58.48x	4.3.1.2.EA2	aph(3'')-Ib,aph(6)-Id,blaTEM-1B,catA1,dfrA7,gyrB(S464F),sul1,sul2,tet(B)	Y	Y	IncHI1B(R27),IncHI1A,IncQ1
26009_2#319	SAMEA5759860	ERR3439876	2007-05-24	39.12Q, 37.69Q (R1,R2); 51.2x	4.3.1.1.EA1	None	N	N	None
26009_2#320	SAMEA5759861	ERR3439877	2008-03-17	39.12Q, 37.79Q (R1,R2); 54.56x	4.3.1.2.EA2	aph(3'')-Ib,aph(6)-Id,blaTEM-1B,catA1,dfrA7,gyrB(S464F),sul1,sul2,tet(B)	Y	Y	IncHI1A,IncHI1B(R27),IncQ1
26009_2#321	SAMEA5759862	ERR3439878	2008-04-18	39.12Q, 37.85Q (R1,R2); 57.34x	4.3.1.1.EA1	aph(3'')-Ib,aph(6)-Id,blaTEM-1B,catA1,dfrA7,sul1,sul2,tet(B)	Y	N	IncHI1A,IncHI1B(R27),IncQ1
26009_2#323	SAMEA5759864	ERR3439880	2007-11-12	39.13Q, 37.93Q (R1,R2); 63.64x	4.3.1.1.EA1	aph(3'')-Ib,aph(6)-Id,blaTEM-1B,catA1,dfrA7,sul1,sul2,tet(B)	Y	N	IncHI1B(R27),IncHI1A,IncQ1
26009_2#324	SAMEA5759880	ERR3439881	2007-07-09	39.13Q, 38.06Q (R1,R2); 60.62x	4.3.1.1.EA1	aph(3'')-Ib,aph(6)-Id,blaTEM-1B,catA1,dfrA7,sul1,sul2,tet(B)	Y	N	IncHI1A,IncHI1B(R27),IncQ1
26009_2#325	SAMEA5759881	ERR3439882	2007-08-03	39.12Q, 37.89Q (R1,R2); 55.78x	4.3.1.1.EA1	aph(3'')-Ib,aph(6)-Id,blaTEM-1B,catA1,dfrA7,sul1,sul2,tet(B)	Y	N	IncHI1A,IncHI1B(R27),IncQ1
26009_2#326	SAMEA5759882	ERR3439883	2008-02-21	39.10Q, 37.73Q (R1,R2); 49.76x	4.3.1.1.EA1	aph(3'')-Ib,aph(6)-Id,blaTEM-1B,catA1,dfrA7,sul1,sul2,tet(B)	Y	N	IncHI1A,IncHI1B(R27),IncQ1
26009_2#327	SAMEA5759883	ERR3439884	2008-04-14	39.20Q, 37.99Q (R1,R2); 54.42x	4.3.1.1.EA1	aph(3'')-Ib,aph(6)-Id,blaTEM-1B,catA1,dfrA7,sul1,sul2,tet(B)	Y	N	IncHI1B(R27),IncHI1A,IncQ1
26009_2#328	SAMEA5759884	ERR3439885	2007-05-10	39.13Q, 37.76Q (R1,R2); 57.94x	4.3.1.1.EA1	aph(3'')-Ib,aph(6)-Id,blaTEM-1B,catA1,dfrA7,sul1,sul2,tet(B)	Y	N	IncHI1A,IncHI1B(R27),IncQ1
26009_2#329	SAMEA5759885	ERR3439886	2007-07-03	39.12Q, 37.81Q (R1,R2); 60.56x	4.3.1.1.EA1	None	N	N	None
26009_2#330	SAMEA5759886	ERR3439887	2007-10-16	39.14Q, 37.91Q (R1,R2); 60.68x	4.3.1.1.EA1	aph(3'')-Ib,aph(6)-Id,catA1,dfrA7,sul1,sul2,tet(B)	N	N	IncHI1A,IncHI1B(R27),IncQ1
26009_2#331	SAMEA5759887	ERR3439888	2008-05-05	39.12Q, 37.82Q (R1,R2); 59.14x	4.3.1.1.EA1	aph(3'')-Ib,aph(6)-Id,catA1,dfrA7,sul1,sul2,tet(B)	N	N	IncHI1B(R27),IncHI1A,IncQ1
26009_2#332	SAMEA5759888	ERR3439889	2007-03-26	39.10Q, 37.79Q (R1,R2); 59.44x	4.3.1.1.EA1	aph(3'')-Ib,aph(6)-Id,blaTEM-1B,catA1,dfrA7,sul1,sul2,tet(B)	Y	N	IncHI1A,IncHI1B(R27),IncQ1
26009_2#333	SAMEA5759889	ERR3439890	2007-10-18	39.15Q, 38.10Q (R1,R2); 58.48x	3.3.1	None	N	N	None
26009_2#334	SAMEA5759890	ERR3439891	2007-06-22	39.12Q, 37.80Q (R1,R2); 56.26x	4.3.1.1.EA1	None	N	N	None
26009_2#335	SAMEA5759891	ERR3439892	2007-04-30	39.10Q, 37.73Q (R1,R2); 54.24x	4.3.1.1.EA1	aph(3'')-Ib,aph(6)-Id,blaTEM-1B,catA1,dfrA7,sul1,sul2,tet(B)	Y	N	IncHI1B(R27),IncHI1A,IncQ1
26009_2#336	SAMEA5759892	ERR3439893	2008-08-02	39.12Q, 37.93Q (R1,R2); 57.64x	4.3.1.2.EA2	aph(3'')-Ib,aph(6)-Id,blaTEM-1B,catA1,dfrA7,gyrB(S464F),sul1,sul2,tet(B)	Y	Y	IncHI1A,IncHI1B(R27),IncQ1
26009_2#337	SAMEA5759893	ERR3439894	2008-02-14	39.09Q, 37.71Q (R1,R2); 57.02x	4.3.1.2.EA2	aph(3'')-Ib,aph(6)-Id,blaTEM-1B,catA1,dfrA7,gyrB(S464F),sul1,sul2,tet(B)	Y	Y	IncHI1B(R27),IncHI1A,IncQ1
26009_2#338	SAMEA5759894	ERR3439895	2008-04-15	39.14Q, 37.91Q (R1,R2); 54.04x	4.3.1.1.EA1	aph(3'')-Ib,aph(6)-Id,blaTEM-1B,catA1,dfrA7,sul1,sul2,tet(B)	Y	N	IncHI1B(R27),IncHI1A,IncQ1
26009_2#339	SAMEA5759895	ERR3439896	2008-04-29	39.10Q, 37.82Q (R1,R2); 61.9x	4.3.1.1.EA1	aph(3'')-Ib,aph(6)-Id,blaTEM-1B,catA1,dfrA7,sul1,sul2,tet(B)	Y	N	IncHI1A,IncHI1B(R27),IncQ1
26009_2#340	SAMEA5759896	ERR3439897	2007-11-12	39.11Q, 37.78Q (R1,R2); 57.28x	4.3.1.2.EA2	aph(3'')-Ib,aph(6)-Id,blaTEM-1B,catA1,dfrA7,gyrB(S464F),sul1,sul2,tet(B)	Y	Y	IncHI1B(R27),IncHI1A,IncQ1
26009_2#341	SAMEA5759865	ERR3439898	2007-09-14	39.14Q, 38.09Q (R1,R2); 62.62x	4.3.1.1.EA1	aph(3'')-Ib,aph(6)-Id,blaTEM-1B,catA1,dfrA7,sul1,sul2,tet(B)	Y	N	IncHI1B(R27),IncHI1A,IncQ1
26009_2#342	SAMEA5759866	ERR3439899	2007-06-26	39.12Q, 37.86Q (R1,R2); 56.74x	4.3.1.1.EA1	aph(3'')-Ib,aph(6)-Id,blaTEM-1B,catA1,dfrA7,sul1,sul2,tet(B)	Y	N	IncHI1B(R27),IncHI1A,IncQ1
26009_2#343	SAMEA5759867	ERR3439900	2007-03-13	39.11Q, 37.61Q (R1,R2); 52.8x	4.3.1.1.EA1	aph(3'')-Ib,aph(6)-Id,blaTEM-1B,catA1,dfrA7,sul1,sul2,tet(B)	Y	N	IncHI1B(R27),IncHI1A,IncQ1
26009_2#345	SAMEA5759869	ERR3439902	2007-06-13	39.14Q, 37.91Q (R1,R2); 58.42x	2.5	None	N	N	None
26009_2#346	SAMEA5759870	ERR3439903	2008-04-16	39.11Q, 37.29Q (R1,R2); 54.76x	4.3.1.1.EA1	aph(3'')-Ib,aph(6)-Id,catA1,dfrA7,sul1,sul2,tet(B)	N	N	IncHI1A,IncHI1B(R27),IncQ1
26009_2#347	SAMEA5759871	ERR3439904	2007-09-25	39.15Q, 38.06Q (R1,R2); 60.4x	4.3.1.1.EA1	None	N	N	None
26009_2#348	SAMEA5759872	ERR3439905	2007-08-03	39.13Q, 37.93Q (R1,R2); 52.4x	4.3.1.1.EA1	aph(3'')-Ib,aph(6)-Id,blaTEM-1B,catA1,dfrA7,sul1,sul2,tet(B)	Y	N	IncHI1A,IncHI1B(R27),IncQ1
26009_2#349	SAMEA5759873	ERR3439906	2007-08-03	39.15Q, 38.13Q (R1,R2); 58.66x	4.3.1.1.EA1	aph(3'')-Ib,aph(6)-Id,blaTEM-1B,catA1,dfrA7,sul1,sul2,tet(B)	Y	N	IncHI1A,IncHI1B(R27),IncQ1
26009_2#350	SAMEA5759874	ERR3439907	2007-11-10	39.12Q, 37.83Q (R1,R2); 56.14x	4.3.1.1.EA1	aph(3'')-Ib,aph(6)-Id,blaTEM-1B,catA1,dfrA7,sul1,sul2,tet(B)	Y	N	IncHI1B(R27),IncHI1A,IncQ1
26009_2#351	SAMEA5759875	ERR3439908	2008-08-04	39.13Q, 37.78Q (R1,R2); 55.56x	4.3.1.1.EA1	aph(3'')-Ib,aph(6)-Id,blaTEM-1B,catA1,dfrA7,sul1,sul2,tet(B)	Y	N	IncHI1B(R27),IncHI1A,IncQ1
26009_2#352	SAMEA5759876	ERR3439909	2007-03-15	39.12Q, 37.76Q (R1,R2); 57.26x	4.3.1.1.EA1	aph(3'')-Ib,aph(6)-Id,blaTEM-1B,catA1,dfrA7,sul1,sul2,tet(B)	Y	N	IncHI1B(R27),IncHI1A,IncQ1
26009_2#353	SAMEA5759877	ERR3439910	2008-04-25	39.13Q, 37.67Q (R1,R2); 63.6x	4.3.1.2.EA2	aph(3'')-Ib,aph(6)-Id,blaTEM-1B,catA1,dfrA7,gyrB(S464F),sul1,sul2,tet(B)	Y	Y	IncHI1A,IncHI1B(R27),IncQ1
26009_2#354	SAMEA5759878	ERR3439911	2007-12-03	39.15Q, 37.94Q (R1,R2); 60.88x	4.3.1.1.EA1	aph(3'')-Ib,aph(6)-Id,blaTEM-1B,catA1,dfrA7,sul1,sul2,tet(B)	Y	N	IncHI1B(R27),IncHI1A,IncQ1
26009_2#355	SAMEA5759879	ERR3439912	2007-02-11	39.15Q, 37.88Q (R1,R2); 64.42x	4.3.1.2.EA2	aph(3'')-Ib,aph(6)-Id,blaTEM-1B,catA1,dfrA7,gyrB(S464F),sul1,sul2,tet(B)	Y	Y	IncHI1B(R27),IncHI1A,IncQ1
26009_2#356	SAMEA5759897	ERR3439913	2008-08-04	39.16Q, 38.02Q (R1,R2); 64.3x	4.3.1.1.EA1	aph(3'')-Ib,aph(6)-Id,blaTEM-1B,catA1,dfrA7,sul1,sul2,tet(B)	Y	N	IncHI1B(R27),IncHI1A,IncQ1
26009_2#357	SAMEA5759898	ERR3439914	2007-04-10	39.13Q, 37.81Q (R1,R2); 57.44x	4.3.1.1.EA1	aph(3'')-Ib,aph(6)-Id,blaTEM-1B,catA1,dfrA7,sul1,sul2,tet(B)	Y	N	IncHI1A,IncHI1B(R27),IncQ1
26009_2#358	SAMEA5759899	ERR3439915	2008-04-28	39.08Q, 37.63Q (R1,R2); 56.82x	4.3.1.1.EA1	catA1,dfrA7,sul1	N	N	IncHI1A,IncHI1B(R27)
26009_2#359	SAMEA5759900	ERR3439916	2007-03-04	39.13Q, 37.76Q (R1,R2); 53.9x	4.3.1.1.EA1	aph(3'')-Ib,aph(6)-Id,blaTEM-1B,catA1,dfrA7,sul1,sul2,tet(B)	Y	N	IncHI1A,IncHI1B(R27),IncQ1
26009_2#361	SAMEA5759902	ERR3439918	2007-11-10	39.12Q, 37.69Q (R1,R2); 56.96x	4.3.1.2.EA2	aph(3'')-Ib,aph(6)-Id,blaTEM-1B,catA1,dfrA7,gyrB(S464F),sul1,sul2,tet(B)	Y	Y	IncHI1A,IncHI1B(R27),IncQ1
26009_2#362	SAMEA5759903	ERR3439919	2009-07-08	39.11Q, 37.74Q (R1,R2); 52.7x	3.3.1	None	N	N	None
26009_2#363	SAMEA5759904	ERR3439920	2008-03-31	39.14Q, 37.95Q (R1,R2); 65.52x	4.3.1.1.EA1	aph(3'')-Ib,aph(6)-Id,blaTEM-1B,catA1,dfrA7,sul1,sul2,tet(B)	Y	N	IncHI1B(R27),IncHI1A,IncQ1
26009_2#365	SAMEA5759906	ERR3439922	2012-10-16	39.07Q, 37.83Q (R1,R2); 58.88x	4.3.1.1.EA1	aph(3'')-Ib,aph(6)-Id,blaTEM-1B,catA1,dfrA7,sul1,sul2,tet(B)	Y	N	IncHI1A,IncHI1B(R27),IncQ1
26009_2#366	SAMEA5759907	ERR3439923	2017-11-01	39.14Q, 37.93Q (R1,R2); 61.18x	4.3.1.2.EA3	aph(3'')-Ib,aph(6)-Id,blaTEM-1B,catA1,dfrA7,gyrA(S83Y),sul1,sul2	Y	Y	IncQ1
26009_2#367	SAMEA5759908	ERR3439924	2017-06-15	39.11Q, 37.75Q (R1,R2); 50.28x	4.3.1.2.EA3	aph(3'')-Ib,aph(6)-Id,blaTEM-1B,catA1,dfrA7,gyrA(S83Y),sul1,sul2	Y	Y	IncQ1
26009_2#49	SAMEA5759585	ERR3439606	2016-06-03	39.15Q, 37.69Q (R1,R2); 75.5x	4.3.1.2.EA3	aph(3'')-Ib,aph(6)-Id,blaTEM-1B,catA1,dfrA7,gyrA(S83Y),sul1,sul2	Y	Y	IncQ1
26009_2#51	SAMEA5759587	ERR3439608	2016-02-29	39.14Q, 37.87Q (R1,R2); 84.32x	4.3.1.1.EA1	gyrA(S83F)	N	Y	None
26009_2#52	SAMEA5759588	ERR3439609	2015-11-25	39.13Q, 37.76Q (R1,R2); 73.26x	4.3.1.1.EA1	aph(3'')-Ib,aph(6)-Id,blaTEM-1B,catA1,dfrA7,sul1,sul2,tet(B)	Y	N	IncHI1A,IncHI1B(R27),IncQ1
26009_2#53	SAMEA5759589	ERR3439610	2015-10-21	39.12Q, 37.63Q (R1,R2); 75.94x	4.3.1.1.EA1	aph(3'')-Ib,aph(6)-Id,blaTEM-1B,catA1,dfrA7,sul1,sul2,tet(B)	Y	N	IncHI1A,IncHI1B(R27),IncQ1
26009_2#54	SAMEA5759590	ERR3439611	2015-09-24	39.16Q, 37.79Q (R1,R2); 71.76x	4.3.1.1.EA1	aph(3'')-Ib,aph(6)-Id,blaTEM-1B,catA1,dfrA7,sul1,sul2,tet(B)	Y	N	IncHI1A,IncHI1B(R27),IncQ1
26009_2#55	SAMEA5759591	ERR3439612	2015-09-24	39.14Q, 37.89Q (R1,R2); 83.46x	4.3.1.1.EA1	aph(3'')-Ib,aph(6)-Id,blaTEM-1B,catA1,dfrA7,sul1,sul2,tet(B)	Y	N	IncHI1A,IncHI1B(R27),IncQ1
26009_2#56	SAMEA5759592	ERR3439613	2015-09-22	39.14Q, 37.72Q (R1,R2); 78.18x	4.3.1.1.EA1	aph(3'')-Ib,aph(6)-Id,blaTEM-1B,catA1,dfrA7,sul1,sul2,tet(B)	Y	N	IncHI1A,IncHI1B(R27),IncQ1
26009_2#58	SAMEA5759594	ERR3439615	2015-09-14	39.13Q, 37.66Q (R1,R2); 70.9x	4.3.1.2.EA3	aph(3'')-Ib,aph(6)-Id,blaTEM-1B,catA1,dfrA7,gyrA(S83Y),sul1,sul2	Y	Y	IncQ1
26009_2#59	SAMEA5759595	ERR3439616	2015-09-07	39.13Q, 37.61Q (R1,R2); 73.04x	4.3.1.2.EA3	aph(3'')-Ib,aph(6)-Id,blaTEM-1B,catA1,dfrA7,gyrA(S83Y),sul1,sul2	Y	Y	IncQ1
26009_2#60	SAMEA5759596	ERR3439617	2015-08-26	39.15Q, 37.83Q (R1,R2); 75.56x	4.3.1.1.EA1	aph(3'')-Ib,aph(6)-Id,blaTEM-1B,catA1,dfrA7,sul1,sul2,tet(B)	Y	N	IncHI1B(R27),IncHI1A,IncQ1
26009_2#61	SAMEA5759597	ERR3439618	2015-07-20	39.15Q, 37.63Q (R1,R2); 73.96x	4.3.1.1.EA1	aph(3'')-Ib,aph(6)-Id,blaTEM-1B,catA1,dfrA7,sul1,sul2,tet(B)	Y	N	IncHI1A,IncHI1B(R27),IncQ1
26009_2#62	SAMEA5759598	ERR3439619	2015-05-19	39.14Q, 37.23Q (R1,R2); 76.34x	4.3.1.2.EA3	aph(3'')-Ib,aph(6)-Id,blaTEM-1B,catA1,dfrA7,gyrA(S83Y),sul1,sul2	Y	Y	IncQ1
26009_2#63	SAMEA5759599	ERR3439620	2015-05-08	39.15Q, 37.72Q (R1,R2); 75.28x	4.3.1.1.EA1	None	N	N	None
26009_2#64	SAMEA5759600	ERR3439621	2015-05-06	39.12Q, 37.58Q (R1,R2); 66.08x	4.3.1.2.EA3	aph(3'')-Ib,aph(6)-Id,blaTEM-1B,catA1,dfrA7,gyrA(S83Y),sul1,sul2	Y	Y	IncQ1
26009_2#65	SAMEA5759601	ERR3439622	2015-04-02	39.14Q, 37.68Q (R1,R2); 75.82x	4.3.1.1.EA1	aph(3'')-Ib,aph(6)-Id,catA1,dfrA7,sul1,sul2,tet(B)	N	N	IncHI1A,IncHI1B(R27),IncQ1
26009_2#67	SAMEA5759603	ERR3439624	2014-11-24	39.14Q, 37.55Q (R1,R2); 70.84x	4.3.1.1.EA1	gyrA(S83Y)	N	Y	None
26009_2#69	SAMEA5759605	ERR3439626	2014-08-07	39.14Q, 37.36Q (R1,R2); 72.48x	4.3.1.1.EA1	aph(3'')-Ib,aph(6)-Id,blaTEM-1B,catA1,dfrA7,sul1,sul2	Y	N	IncQ1
26009_2#70	SAMEA5759606	ERR3439627	2014-06-16	39.14Q, 37.65Q (R1,R2); 74.06x	4.3.1.1.EA1	aph(3'')-Ib,aph(6)-Id,blaTEM-1B,catA1,dfrA7,sul1,sul2	Y	N	IncQ1
26009_2#71	SAMEA5759607	ERR3439628	2014-01-23	39.17Q, 37.77Q (R1,R2); 86.78x	4.3.1.1.EA1	aph(3'')-Ib,aph(6)-Id,blaTEM-1B,catA1,dfrA7,sul1,sul2	Y	N	IncQ1
26009_2#73	SAMEA5759609	ERR3439630	2014-01-14	39.13Q, 37.64Q (R1,R2); 72.26x	2.5	None	N	N	None
26009_2#74	SAMEA5759610	ERR3439631	2013-12-18	39.10Q, 37.44Q (R1,R2); 78.64x	4.3.1.2.EA2	aph(3'')-Ib,aph(6)-Id,blaTEM-1B,catA1,dfrA7,gyrB(S464F),sul1,sul2,tet(B)	Y	Y	IncHI1B(R27),IncHI1A,IncQ1
26009_2#75	SAMEA5759627	ERR3439632	2013-10-07	39.14Q, 37.59Q (R1,R2); 69.96x	4.3.1.1.EA1	None	N	N	None
26009_2#80	SAMEA5759632	ERR3439637	2013-02-12	39.15Q, 37.63Q (R1,R2); 80.84x	4.3.1.1.EA1	aph(3'')-Ib,aph(6)-Id,blaTEM-1B,catA1,dfrA7,sul1,sul2,tet(B)	Y	N	IncHI1A,IncHI1B(R27),IncQ1
26009_2#81	SAMEA5759633	ERR3439638	2012-11-26	39.06Q, 37.72Q (R1,R2); 78.76x	4.3.1.1.EA1	gyrA(S83F)	N	Y	None
26009_2#82	SAMEA5759634	ERR3439639	2012-11-23	39.16Q, 37.82Q (R1,R2); 84.4x	4.3.1.1.EA1	aph(3'')-Ib,aph(6)-Id,blaTEM-1B,catA1,dfrA7,gyrA(S83F),sul1,sul2,tet(B)	Y	Y	IncHI1B(R27),IncHI1A,IncQ1
26009_2#83	SAMEA5759635	ERR3439640	2012-11-21	39.15Q, 37.79Q (R1,R2); 69.22x	4.3.1.1.EA1	None	N	N	None
26009_2#84	SAMEA5759636	ERR3439641	2012-10-29	39.14Q, 37.84Q (R1,R2); 69.86x	4.3.1.1.EA1	None	N	N	None
26009_2#85	SAMEA5759637	ERR3439642	2012-10-22	39.15Q, 37.81Q (R1,R2); 71.08x	4.3.1.1.EA1	None	N	N	None
26009_2#86	SAMEA5759638	ERR3439643	2012-10-22	39.14Q, 37.70Q (R1,R2); 71.3x	4.3.1.1.EA1	aph(3'')-Ib,aph(6)-Id,blaTEM-1B,catA1,dfrA7,sul1,sul2,tet(B)	Y	N	IncHI1B(R27),IncHI1A,IncQ1
26009_2#87	SAMEA5759639	ERR3439644	2012-10-01	39.05Q, 37.49Q (R1,R2); 71.68x	4.3.1.1.EA1	aph(3'')-Ib,aph(6)-Id,blaTEM-1B,catA1,dfrA7,sul1,sul2,tet(B)	Y	N	IncHI1A,IncHI1B(R27),IncQ1
26009_2#88	SAMEA5759640	ERR3439645	2012-09-28	39.13Q, 37.70Q (R1,R2); 71.08x	2.2.2	None	N	N	None
26009_2#89	SAMEA5759611	ERR3439646	2012-09-27	39.13Q, 37.64Q (R1,R2); 69.88x	4.3.1.1.EA1	aph(3'')-Ib,aph(6)-Id,blaTEM-1B,catA1,dfrA7,gyrB(S464F),sul1,sul2,tet(B)	Y	Y	IncHI1A,IncHI1B(R27),IncQ1
26009_2#90	SAMEA5759612	ERR3439647	2012-09-17	39.12Q, 37.71Q (R1,R2); 63.02x	4.3.1.1.EA1	aph(3'')-Ib,aph(6)-Id,blaTEM-1B,catA1,dfrA7,gyrA(S83F),sul1,sul2,tet(B)	Y	Y	IncHI1B(R27),IncHI1A,IncQ1
26009_2#91	SAMEA5759613	ERR3439648	2012-09-03	39.15Q, 37.79Q (R1,R2); 69.16x	4.3.1.1.EA1	aph(3'')-Ib,aph(6)-Id,blaTEM-1B,catA1,dfrA7,sul1,sul2,tet(B)	Y	N	IncHI1B(R27),IncHI1A,IncQ1
26009_2#92	SAMEA5759614	ERR3439649	2012-08-27	39.16Q, 37.81Q (R1,R2); 69.84x	4.3.1.1.EA1	aph(3'')-Ib,aph(6)-Id,blaTEM-1B,catA1,dfrA7,sul1,sul2,tet(B)	Y	N	IncHI1A,IncHI1B(R27),IncQ1
26009_2#93	SAMEA5759615	ERR3439650	2012-08-17	39.13Q, 37.72Q (R1,R2); 71.36x	4.3.1.1.EA1	aph(3'')-Ib,aph(6)-Id,blaTEM-1B,catA1,dfrA7,sul1,sul2,tet(B)	Y	N	IncHI1A,IncHI1B(R27),IncQ1
26009_2#94	SAMEA5759616	ERR3439651	2012-08-11	39.13Q, 37.61Q (R1,R2); 67.08x	4.3.1.1.EA1	aph(3'')-Ib,aph(6)-Id,blaTEM-1B,catA1,dfrA7,sul1,sul2,tet(B)	Y	N	IncHI1A,IncHI1B(R27),IncQ1
26009_2#95	SAMEA5759617	ERR3439652	2012-07-23	39.14Q, 37.76Q (R1,R2); 70.38x	4.3.1.1.EA1	aph(3'')-Ib,aph(6)-Id,blaTEM-1B,catA1,dfrA7,sul1,sul2,tet(B)	Y	N	IncHI1B(R27),IncHI1A,IncQ1
26009_2#96	SAMEA5759618	ERR3439653	2012-07-16	39.12Q, 37.56Q (R1,R2); 67.76x	4.3.1.1.EA1	aph(3'')-Ib,aph(6)-Id,blaTEM-1B,catA1,dfrA7,sul1,sul2,tet(B)	Y	N	IncHI1B(R27),IncHI1A,IncQ1
26141_1#300	SAMEA5759689	ERR3439925	2008-07-17	38.98Q, 37.05Q (R1,R2); 92.92x	4.3.1.1.EA1	aph(3'')-Ib,aph(6)-Id,blaTEM-1B,catA1,dfrA7,sul1,sul2,tet(B)	Y	N	IncHI1B(R27),IncHI1A,IncQ1
26141_1#301	SAMEA5759711	ERR3439926	2010-02-25	39.00Q, 37.09Q (R1,R2); 96.4x	2.5	None	N	N	None
26141_1#302	SAMEA5759712	ERR3439927	2010-04-01	38.93Q, 36.53Q (R1,R2); 77.14x	4.3.1.1.EA1	aph(3'')-Ib,aph(6)-Id,blaTEM-1B,catA1,dfrA7,sul1,sul2,tet(B)	Y	N	IncHI1A,IncHI1B(R27),IncQ1
