# Supplementary material for: Molecular characterization of circulating Salmonella Typhi strains in an urban informal settlement in Kenya
Source: PLoS Negl Trop Dis. 2022 Aug 25;16(8):e0010704. doi: 10.1371/journal.pntd.0010704 (PMC9451065; doi:10.1371/journal.pntd.0010704)
Supplement: S2 Table — (XLSX) [file pntd.0010704.s003.xlsx]

## Sheet: Sheet1
Isolate ID	NCBI Accession ID	Date of Collection	Location	Data Source
1102	ERR331290	2011	Bangladesh	Wong et al., 2015
1607	ERR331295	2011	Bangladesh	Wong et al., 2015
1703	ERR331296	2008	Bangladesh	Wong et al., 2015
1877	ERR337978	2012	Bangladesh	Wong et al., 2015
2513	ERR360478	2003	Pakistan	Wong et al., 2015
16599	ERR360459	2003	Pakistan	Wong et al., 2015
21095	ERR360474	2003	Pakistan	Wong et al., 2015
21801	ERR360470	2003	Pakistan	Wong et al., 2015
474899	ERR338026	2010	SouthAfrica	Wong et al., 2015
493790	ERR338023	2010	SouthAfrica	Wong et al., 2015
583236	ERR338034	2011	SouthAfrica	Wong et al., 2015
648212	ERR338036	2012	SouthAfrica	Wong et al., 2015
1003078	ERR360812	2010	Malawi	Wong et al., 2015
1003108	ERR360798	2010	Malawi	Wong et al., 2015
1014383	ERR279138	2011	Malawi	Wong et al., 2015
1019839	ERR279148	2011	Malawi	Wong et al., 2015
1020791	ERR279125	2011	Malawi	Wong et al., 2015
1032249	ERR279160	2012	Malawi	Wong et al., 2015
1037921	ERR360818	2012	Malawi	Wong et al., 2015
1249313	ERR360526	2007	Bangladesh	Wong et al., 2015
1647901	ERR338002	2005	SouthAfrica	Wong et al., 2015
2155875	ERR360693	2008	Palestine	Wong et al., 2015
2019117418	SRR15369307	2019-05-02	Kenya	This Study
01-2010-000073	ERR360786	2012	Cambodia	Wong et al., 2015
01-2011-000112	ERR319442	2011	Cambodia	Wong et al., 2015
01-2012-002473	ERR319480	2012	Cambodia	Wong et al., 2015
129-0230-K	ERR331378	2008	Tanzania	Wong et al., 2015
129-0289-M	ERR331369	2008	Tanzania	Wong et al., 2015
2007-007506	ERR340766	2007	Cambodia	Wong et al., 2015
2007-015823	ERR340770	2007	Cambodia	Wong et al., 2015
2008-007991	ERR360948	2008	Cambodia	Wong et al., 2015
2009-000156	ERR319412	2009	Cambodia	Wong et al., 2015
2009-004002	ERR319415	2009	Cambodia	Wong et al., 2015
2009740325-16	SRR15323719	2009-02-27	Kenya	This Study
2010-018118	ERR360955	2010	Cambodia	Wong et al., 2015
2011-024146	ERR360962	2011	Cambodia	Wong et al., 2015
2015EL-1245	SRR15871605	2015-03-27	Uganda	Lauer et al., Unpublished Data
2015EL-1247	SRR15871604	2015-03-27	Uganda	Lauer et al., Unpublished Data
2015EL-1248	SRR15871593	2015-03-27	Uganda	Lauer et al., Unpublished Data
2015EL-1250	SRR15871571	2015-03-27	Uganda	Lauer et al., Unpublished Data
2015EL-1256	SRR15871603	2015-04-01	Uganda	Lauer et al., Unpublished Data
2018K-0290	SRR15871576	2017-02-03	Uganda	Lauer et al., Unpublished Data
2018K-0300	SRR15871565	2017-07-06	Uganda	Lauer et al., Unpublished Data
2018K-0305	SRR15871559	2017-06-29	Uganda	Lauer et al., Unpublished Data
2018K-0307	SRR15871557	2017-04-10	Uganda	Lauer et al., Unpublished Data
2018K-0314	SRR15871550	2017-09-13	Uganda	Lauer et al., Unpublished Data
26009-2#111	ERR3439668	2012-05-09	Kenya	This Study
26009-2#189	ERR3439746	2010-05-24	Kenya	This Study
26009-2#237	ERR3439794	2011-08-25	Kenya	This Study
26009-2#268	ERR3439825	2008-05-19	Kenya	This Study
26009-2#319	ERR3439876	2007-05-24	Kenya	This Study
26009-2#54	ERR3439611	2015-09-24	Kenya	This Study
A53789	ERR279153	2009	Malawi	Wong et al., 2015
as252	ERR352671	1999	Vietnam	Wong et al., 2015
BCR110	ERR420421	2010	India	Wong et al., 2015
BHA2QL	ERR360815	2013	Malawi	Wong et al., 2015
BKQ4E3	ERR360819	2013	Malawi	Wong et al., 2015
C3551	ERR279346	2005	India	Wong et al., 2015
ct1-23	ERR349570	1993	Vietnam	Wong et al., 2015
D7649	ERR279345	2007	India	Wong et al., 2015
dn14	ERR349346	1995	Vietnam	Wong et al., 2015
dn176	ERR352637	1996	Vietnam	Wong et al., 2015
dtc115	ERR352626	1995	Vietnam	Wong et al., 2015
E00-9345	ERR360639	2000	India	Wong et al., 2015
E02-2159	ERR360623	2002	SriLanka	Wong et al., 2015
E03-6418	ERR360528	2003	Bangladesh	Wong et al., 2015
E99-8635	ERR360510	1999	Nepal	Wong et al., 2015
ERL04140	ERR343262	2004	India	Wong et al., 2015
ERL063423	ERR343272	2006	India	Wong et al., 2015
ERL082356	ERR343282	2008	India	Wong et al., 2015
ERL10338	ERR343306	2010	Thailand	Wong et al., 2015
H062640481	ERR331382	2006	Iraq	Wong et al., 2015
H075080543	ERR331386	2007	Iraq	Wong et al., 2015
H083520583	ERR331384	2008	Iraq	Wong et al., 2015
H084140247	ERR331388	2008	Iraq	Wong et al., 2015
H084260341	ERR331390	2008	Iraq	Wong et al., 2015
H094320403	ERR331389	2009	Iraq	Wong et al., 2015
H094420550	ERR331387	2009	Iraq	Wong et al., 2015
H094620494	ERR331383	2009	Iraq	Wong et al., 2015
H104280445	ERR331385	2010	Iraq	Wong et al., 2015
IB5341	ERR108654	2009	Tanzania	Wong et al., 2015
IB5351	ERR108663	2010	Tanzania	Wong et al., 2015
IB5369	ERR108679	2009	Tanzania	Wong et al., 2015
IB5378	ERR108687	2010	Tanzania	Wong et al., 2015
ipt41	ERR349388	1997	Vietnam	Wong et al., 2015
Ke062	ERR217406	2004	Kenya	Wong et al., 2015
Ke492	ERR212677	2001	Kenya	Wong et al., 2015
LPB866	ERR331301	2008	Laos	Wong et al., 2015
MDUST144	ERR357764	2012	Australia	Wong et al., 2015
MDUST155	ERR357442	2012	India	Wong et al., 2015
MDUST156	ERR352444	2012	Pakistan	Wong et al., 2015
MDUST157	ERR352445	2012	Nepal	Wong et al., 2015
MDUST172	ERR357771	2011	Thailand	Wong et al., 2015
MDUST174	ERR352451	2011	SriLanka	Wong et al., 2015
MDUST175	ERR352452	2011	Pakistan	Wong et al., 2015
MDUST198	ERR352279	2010	Myanmar	Wong et al., 2015
MDUST207	ERR352463	2010	Pakistan	Wong et al., 2015
MDUST231	ERR352289	2010	Lebanon	Wong et al., 2015
MDUST232	ERR352468	2010	Bangladesh	Wong et al., 2015
MDUST236	ERR352470	2010	Thailand	Wong et al., 2015
MDUST237	ERR352291	2010	Nepal	Wong et al., 2015
MDUST251	ERR357788	2010	Pakistan	Wong et al., 2015
MDUST259	ERR352304	2010	Bangladesh	Wong et al., 2015
MDUST262	ERR357791	2011	India	Wong et al., 2015
MDUST270	ERR352308	2011	Bangladesh	Wong et al., 2015
MDUST294	ERR357453	2010	Nepal	Wong et al., 2015
MDUST324	ERR357803	1992	Fiji	Wong et al., 2015
MDUST326	ERR352313	1992	Fiji	Wong et al., 2015
MDUST327	ERR357469	1992	Fiji	Wong et al., 2015
MDUST335	ERR352315	1993	Fiji	Wong et al., 2015
MDUST336	ERR352498	1993	Fiji	Wong et al., 2015
MDUST340	ERR357474	1993	Fiji	Wong et al., 2015
MDUST341	ERR357475	1993	Fiji	Wong et al., 2015
MDUST347	ERR357807	1993	Fiji	Wong et al., 2015
MDUST374	ERR357819	2011	Pakistan	Wong et al., 2015
MDUST379	ERR357824	2011	Myanmar	Wong et al., 2015
MDUST386	ERR352326	2011	Iraq	Wong et al., 2015
MDUST389	ERR352507	2011	Indonesia	Wong et al., 2015
MDUST398	ERR357832	2011	Indonesia	Wong et al., 2015
MDUST399	ERR357833	2011	Vietnam	Wong et al., 2015
MDUST402	ERR352509	2012	Afghanistan	Wong et al., 2015
MDUST418	ERR352339	2011	Pakistan	Wong et al., 2015
MDUST55	ERR213273	1995	Fiji	Wong et al., 2015
MDUST67	ERR213285	1994	Fiji	Wong et al., 2015
np31	ERR357628	2011	Nepal	Wong et al., 2015
np39	ERR357632	2011	Nepal	Wong et al., 2015
np57	ERR357620	2011	Nepal	Wong et al., 2015
np60	ERR357625	2011	Nepal	Wong et al., 2015
np65	ERR357633	2011	Nepal	Wong et al., 2015
np89	ERR357626	2011	Nepal	Wong et al., 2015
SAMEA3276464	ERR998536	2011	Tanzania	Park et al., 2018
SAMEA3276591	ERR998610	2012	Tanzania	Park et al., 2018
SAMEA3276600	ERR998619	2011	Tanzania	Park et al., 2018
SAMEA3276619	ERR998633	2012	Tanzania	Park et al., 2018
SP11	ERR420431	2009	India	Wong et al., 2015
ty2-103	ERR349613	1994	Vietnam	Wong et al., 2015
ty2-119	ERR352725	1994	Vietnam	Wong et al., 2015
ty3-269	ERR352663	1998	Vietnam	Wong et al., 2015
TY647	ERR337997	2012	Bangladesh	Wong et al., 2015
UI1059	ERR340783	2001	Laos	Wong et al., 2015
UI13823	ERR331325	2009	Laos	Wong et al., 2015
UI16704	ERR331330	2010	Laos	Wong et al., 2015
UI1998	ERR340790	2002	Laos	Wong et al., 2015
UI2000	ERR340791	2002	Laos	Wong et al., 2015
UI247	ERR340802	2000	Laos	Wong et al., 2015
UI3398	ERR331333	2003	Laos	Wong et al., 2015
UI473	ERR340815	2000	Laos	Wong et al., 2015
UI5154	ERR331352	2004	Laos	Wong et al., 2015
